# Supplementary material for: Allosteric modulators enhance agonist efficacy by increasing the residence time of a GPCR in the active state
Source: Nat Commun. 2021 Sep 14;12:5426. doi: 10.1038/s41467-021-25620-5 (PMC8440590; doi:10.1038/s41467-021-25620-5)
Supplement: Supplementary file 4 — source data [file 41467_2021_25620_MOESM4_ESM.xlsx]

## Sheet: Fig2
Figure 2
panel b											panel c								panel d								panel e								panel f								panel g
Replicate 1											Replicate 1								Replicate 1								Replicate 1								Replicate 1								Replicate 1
t0h											t0h								t0h								t0h								t0h								t0h
LOG Ligand [M]	Glu			Glu+BINA			Glu+ro64				LOG Ligand [M]	Glu			Glu+BINA				LOG Ligand [M]	Glu			Glu+BINA				LOG Ligand [M]	Glu			Glu+BINA				LOG Ligand [M]	Glu			Glu+BINA				LOG Ligand [M]	Glu			Glu+BINA
-3	13096.8	12744.6	12018.7	9637.4	9677.38	9880.24	15367.7	15036.2	15019.7		-3	9847.5	10190.9	9716.73	9599.45	9799.62	9420.03		-3	10657.7	10128.5	9779.45	9781.26	10082.9	10034.8		-3	12058.5	11437.2	11250	9084.27	8859.36	8673.78		-3	18251.2	19227	19893.4	9462.37	9500	9632.77		-3	18944.6	19805	17062.6	9676.47	10719.9	10361.8
-4	15886.2	15958.3	15563	9992.27	10123.4	10162.1	18237.4	18498.9	20090.8		-4	10911.7	10566.6	10710.9	10629.2	10669.9	10674.2		-4	11235	11683.4	11355.4	11321.1	11975.4	11535.6		-4	15151.7	14739.7	14406.7	9302.69	9192.98	10038.4		-4	24318.9	25772.7	27063.1	10971	9906.54	8996.19		-4	25162.5	27634.2	26274.1	10463.1	9447.51	9617.56
-5	37284.8	39384.2	40838.4	12737.2	13194.2	13669.2	52895.5	54921.5	52325.6		-5	28173.7	27733.7	27882	27007.3	26893.5	26171.4		-5	25181.3	24285.7	24436.8	24572.6	24528.7	24871.4		-5	29356.5	43939.1	48862.3	14234.8	14073.4	14293.5		-5	101326	96920.4	95631.4	15050.5	14636.5	16539		-5	66343	58066.5	62611.3	14149.2	14559.8	16463.6
-5.301	56620.1	55182	56606.4	16371.7	16602.3	16328	69367.3	70606.9	68139.6		-5.301	47963.4	49081.3	48602.7	49959.3	48941.8	48764.3		-5.301	41953.1	40973	39577.3	39606.3	40464.1	40176		-5.301	79479.7	81208.5	76015	21510.7	21227.1	23062.1		-5.301	152600	133506	141553	23978.9	24331	22983.1		-5.301	78281.8	81335.7	76091.2	22360.4	21636.4	22560.3
-6	89587.1	90694.4	89233.9	35410.7	33628.3	34831.8	97372.6	96319.6	95062.4		-6	139215	138759	139157	145737	143856	139177		-6	106672	101603	109731	96516.3	104383	103347		-6	179838	188920	184171	80638.3	78113.7	75599		-6	213554	270698	229200	88082.2	90212	94868.4		-6	99543.6	112407	112377	57672.4	54685.7	57138.7
-7	109695	107329	107580	79671.5	76746.6	77286.2	105222	109270	105053		-7	244627	272831	240824	266992	255271	253333		-7	170077	165040	165947	162394	157909	160846		-7	262956	285850	282172	237290	219942	252582		-7	318636	261259	244437	263548	220403	264672		-7	119455	127462	131192	124388	108726	110586
-8	112956	103128	111048	88792.5	90094.5	91426.9	108123	110809	109337		-8	239266	255299	259171	268868	234473	279597		-8	175591	164194	175361	171325	166733	168094		-8	281331	287987	273192	255528	264373	273880		-8	290240	242292	257589	279344	282975	298462		-8	113727	138736	122194	115648	112290	115046
0	111364	113147	114679	89262.5	90062.1	87638.1	108957	105322	111606		0	248741	247731	269138	267573	271893	241995		0	165738	163187	171873	169798	179726	170291		0	277811	290479	268638	277744	248348	252136		0	285210	277727	328559	252132	266842	239655		0	120870	125403	127327	126205	108673	114238
t24h											t2h								t2h								t2h								t2h								t2h
LOG Ligand [M]	Glu			Glu+BINA			Glu+ro64				LOG Ligand [M]	Glu			Glu+BINA				LOG Ligand [M]	Glu			Glu+BINA				LOG Ligand [M]	Glu			Glu+BINA				LOG Ligand [M]	Glu			Glu+BINA				LOG Ligand [M]	Glu			Glu+BINA
-3	12703.1	13099.5	11532.6	10032.3	9734.27	10104.2	16093.4	15683.1	16249.4		-3	9510.72	9932.77	9498.92	9099.1	9138.31	9173.69		-3	9578.12	9467.93	10176.8	9233.51	9839.42	9928.52		-3	9893.62	9518.38	9402.24	8867.19	8362.18	9072.56		-3	19360.3	20461.5	21263.9	8965.52	8676.92	8796.03		-3	20362.5	20898	21155.5	9789.1	9013.61	10395.2
-4	15270.2	15393.5	14751.9	10153.5	10565.7	10403.4	18923.9	19896	19762.6		-4	11232.4	10692.9	10223.8	9664.86	10103.7	10206.6		-4	11065.7	10592.9	10877.6	10744.3	10654.6	11402.1		-4	12249.3	11941	11156.7	9318.49	9767.93	9178.59		-4	27677.2	31106.6	29784.7	9732.39	10909.1	10556.4		-4	29825.4	28438.2	27863.8	11175.4	10434.8	9756.89
-5	33144	38569.3	38579.5	13687.3	13980.9	13962.8	55936.1	54990.5	54265.6		-5	26559.8	26147.2	27496.2	24676.4	25398.5	25262.8		-5	25039.1	23680.1	23162.7	24234.8	23795	23694.5		-5	24467.7	30435.2	32114.8	16154.4	15628.2	16063.2		-5	100996	98963	103658	16211.7	15151.5	16148.8		-5	63355.9	72030.6	67116.8	14816.9	15352.4	15148.7
-5.301	51574.8	53124.5	53832.2	18747	18518.2	18577.7	72703.6	70646.9	67760.5		-5.301	46776.3	48250.7	47570.6	46073.1	45819.9	44274.9		-5.301	39477.9	39386	40479.2	39094.1	39432.8	40562.2		-5.301	52954.3	54025.2	55932.4	28416.9	27682.3	26015.2		-5.301	138925	168023	145980	25247.2	25792.6	24155.1		-5.301	83670.9	99850	79716.6	23002.4	22025	21027.1
-6	85742	79992.4	84054.2	42202.7	41846.6	41861.1	103067	103670	97530.2		-6	149383	146050	140037	138611	141757	129766		-6	111519	113720	106690	108132	103797	107648		-6	152139	141986	139756	101059	104883	98221.1		-6	270233	251185	271382	89330.9	97099.2	109310		-6	107101	119568	115412	56812.1	56514.7	60766.4
-7	112214	110881	116171	90596.1	89587.4	95622.8	112655	115011	115851		-7	227959	241376	241934	247449	242299	228929		-7	175523	177051	182855	191572	179571	188943		-7	265251	252780	249891	247575	237256	220693		-7	349697	326571	309722	210068	299439	275175		-7	137178	121667	131029	117609	109198	127939
-8	116239	103636	116746	106902	103601	98155.4	121087	114665	116018		-8	246872	217037	234454	258866	252471	233773		-8	188173	191915	190927	194631	177544	199791		-8	264158	275208	269734	236364	275882	227048		-8	320357	303739	314569	231806	265798	253071		-8	133415	131018	123373	131273	143732	139750
0	113645	116355	118689	105269	103162	100882	115377	113380	121881		0	270753	236132	241630	239779	249027	243546		0	179261	175423	199971	183817	180150	179333		0	253838	277905	255286	235847	237047	237543		0	325600	304576	262868	272459	264453	274754		0	151611	161571	133704	136012	136333	135032
Replicate 2											t4h								t4h								t4h								t4h								t4h
t0h											LOG Ligand [M]	Glu			Glu+BINA				LOG Ligand [M]	Glu			Glu+BINA				LOG Ligand [M]	Glu			Glu+BINA				LOG Ligand [M]	Glu			Glu+BINA				LOG Ligand [M]	Glu			Glu+BINA
LOG Ligand [M]	Glu			Glu+BINA			Glu+ro64				-3	9028.95	9276.2	8770.4	9703.93	9608.9	9873.9		-3	10443.5	10482.4	10227.8	9712.26	10059.8	10011.7		-3	9790.31	9443.24	9483.24	8924.27	9113.3	9033.82		-3	18992.9	17149.8	18954.1	9307.69	9282.37	9321.27		-3	21581.4	22345.1	19803.1	10300.8	9796.3	10506.6
-3	12905	11430.4	11766.2	10205.8	11929.5	10032.3	13257	13924.6	13002		-4	10205.1	11463.7	11172.8	10573.2	10862.3	10473.3		-4	11780.1	10772.8	11075.2	11473.9	11457.7	10996.8		-4	10541.5	10632.3	10519	8894.3	9739.34	8918.21		-4	25973	24613.9	25848.7	9833.84	10469.9	8757.06		-4	30268.8	28853.2	31413.9	11020	9795.54	10125.7
-4	13527.5	13867	13975.4	10524.9	10731.1	10330.8	16617.5	17774.5	17339.5		-5	25949	26891.6	26819.3	24324.7	25232.7	24683.8		-5	25911.2	24930.5	25143.6	24995	24961.8	23219.2		-5	22394.1	25741.9	28168.9	18030.4	17308.3	19123.1		-5	85189	86070.2	87216.1	15126.6	17825.3	15977		-5	75196.5	67689.2	71016.3	15658.1	16300.5	15142.3
-5	31542.9	30933.8	28947.9	15003.5	13881.3	14208.6	36016.9	35437.4	36327.7		-5.301	46307.1	46794.3	47407	44795.3	43490.5	43829.8		-5.301	42262.6	41739.4	41059.9	42017.5	39150.2	38070.8		-5.301	45335.8	45866.5	45992.6	31236.1	30209	32952.9		-5.301	117309	114594	120000	28469.6	26647.4	26374.4		-5.301	80508.5	90761.9	95294.1	22635.1	22156	23177
-5.301	39979.9	37298.7	39989.7	18264.2	17887.6	18948.6	42257.3	43337.1	46221.1		-6	142213	146051	138343	139881	133396	130549		-6	113126	113484	104722	109271	110145	107170		-6	134149	131864	136969	104335	104360	116272		-6	245714	270083	230420	97812.5	99453.1	103688		-6	128036	126303	135577	60036.2	54912.9	52325.6
-6	55265.1	51772.7	54894.2	32570.8	33725.5	33484.2	61313.3	58159.6	59771.9		-7	225512	226215	236279	231264	203043	218708		-7	194670	181696	185481	170972	180649	184345		-7	235370	238843	216678	245000	221985	194784		-7	334369	287881	335098	256446	274196	241667		-7	142192	144966	145578	116919	121879	123436
-7	58652.8	59924.2	58074.9	51608.6	52379.7	52315.4	59382	62053.3	63795.4		-8	233775	227871	217809	238387	232959	240554		-8	202814	192860	208763	184711	198995	205902		-8	229588	245200	245985	251024	271464	264269		-8	346038	304091	315299	245038	301238	248189		-8	124518	145603	138707	123462	154297	137067
-8	65211.3	70019.1	63682.3	59092.6	57761	56113.3	62553.2	62060.9	61149.7		0	247889	219276	237688	248985	233739	226844		0	188067	186907	212056	199011	202504	195561		0	262944	260397	251705	251556	246531	261084		0	301532	353100	316348	258720	264180	235294		0	166940	151189	121954	168115	123694	137368
0	49747.3	53028.8	52511.4	32234.4	30355	30323.2	53233.8	55997.5	62032.3
											t6h								t6h								t6h								t6h								t6h
t24h											LOG Ligand [M]	Glu			Glu+BINA				LOG Ligand [M]	Glu			Glu+BINA				LOG Ligand [M]	Glu			Glu+BINA				LOG Ligand [M]	Glu			Glu+BINA				LOG Ligand [M]	Glu			Glu+BINA
LOG Ligand [M]	Glu			Glu+BINA			Glu+ro64				-3	8793.52	9347.01	9806.95	9837.19	9295.77	9306.43		-3	11163.5	10243.1	10611.1	10431.1	10061.6	10665.8		-3	9651.25	9373.65	9453.59	8865.61	9237.6	8960.4		-3	16786.9	17877.2	17675.7	8787.88	8605.7	9510.39		-3	22767.9	21238.9	21438.2	8914.19	9585.59	9051.88
-3	11903.2	11161.3	12058	10270.1	10889.5	10323.9	14786.5	13552.4	14183.4		-4	10509.3	10331.7	10870.7	11227.2	11065.4	10768.2		-4	11965.1	11967.4	11368.5	12026.6	11576.4	11646.3		-4	9992.68	11089.3	10053.1	9860.91	9618.89	9916.22		-4	24190.7	26131.7	23985.2	9636.1	9424.16	9739.88		-4	26732.2	30051.4	30663.1	9560.63	10000	9480.29
-4	13700.1	13785.4	14630.6	10254	10463.6	10845.1	16935.4	17071.5	16434.9		-5	25777.8	26604.6	26900.9	25395.1	25195.2	25635.3		-5	24257.2	26227.9	25831.6	24804.3	24865.8	25020.3		-5	23626	24566.9	27093.7	20748.4	19990.8	19924.2		-5	74405.1	79437.1	78833.3	15325.3	16981.1	17708.7		-5	65312.5	66795.4	71782.6	15648.5	15533.8	17869.2
-5	29239.2	30455.8	28320.1	15387.4	16623	15391.2	36342.6	36367.4	36323.4		-5.301	47937.9	48758.4	46066.9	43632.7	44099.1	41365.9		-5.301	42702.4	42959.8	40588.6	42959.7	40006.2	39987.6		-5.301	41103.3	46231.9	43259.5	35297.4	35507.9	34721.3		-5.301	119729	113824	126588	27411.8	27768.2	26307.7		-5.301	95643.6	101075	91674.9	20171.3	27306.7	23478.3
-5.301	37866.4	37033	38487	21936.3	20987.8	22171.3	44091.4	44449.7	42733.5		-6	135031	120375	143586	125356	129417	130776		-6	115224	116017	113740	114062	114925	114524		-6	122407	126133	132302	115610	114719	115982		-6	212418	209419	244538	113392	97349.4	110389		-6	125740	121078	127812	53442	61150.8	61880
-6	50122.2	48962.4	53225.4	39373.6	39943.9	39787.5	52437.3	58365.1	51778.8		-7	200212	205055	231642	225286	222679	225145		-7	188087	185470	185528	176280	184419	182618		-7	214947	205724	205748	225333	216029	246490		-7	285664	340909	314216	263043	236769	192051		-7	152292	152101	144027	127712	124052	116412
-7	51575.4	54104.8	58248.1	56150.7	57687.9	55497.2	56723.7	57944.5	58801.1		-8	229794	221924	216522	218295	220029	222652		-8	205072	183778	201597	195255	189763	207389		-8	237758	252346	256393	225548	226170	229356		-8	341300	283276	398736	284234	293962	252984		-8	146370	135658	129205	142714	134422	136735
-8	58436.8	61017.9	60116.8	58131.6	57657.8	62846.7	61185.6	60779.6	59181.2		0	217895	222521	222740	208082	216578	216639		0	216872	204892	185989	194844	201954	190806		0	257854	233843	216488	244100	220956	236423		0	284174	308378	366875	286875	268250	251811		0	127831	152143	166855	149286	122000	145105
0	49465.7	49867.3	49901.1	39248.6	38997.6	38495.7	57240.9	57021	54257.2
											t24h								t24h								t24h								t24h								t24h
Replicate 3											LOG Ligand [M]	Glu			Glu+BINA				LOG Ligand [M]	Glu			Glu+BINA				LOG Ligand [M]	Glu			Glu+BINA				LOG Ligand [M]	Glu			Glu+BINA				LOG Ligand [M]	Glu			Glu+BINA
t0h											-3	9139.43	9843.75	10150	9957.33	10070.8	9271.75		-3	12378.8	11730.5	12323.1	11895.5	11905.6	11888.3		-3	8781.85	9700.89	9214.5	9537.11	9362.75	8420.65		-3	11734	10976.8	11950	8904.76	8822.55	9080.82		-3	19838.7	19977.4	21547.6	10144	8979.21	8458.78
LOG Ligand [M]	Glu			Glu+BINA			Glu+ro64				-4	10364.7	11278.7	10875.1	10494.9	11183.6	10765		-4	13979.7	13802.4	13394.8	13272.8	13110.9	12509.1		-4	10242.4	10412.7	10674.5	10374.5	10077.6	9943.41		-4	13026.5	14428.8	14641.6	10172.1	9743.2	8860.57		-4	29571.4	27533.2	26849.3	8982.73	9425.74	11371.3
-3	11243.6	11955.5	11944.6	10303.9	10139.2	9986.88	13415.6	14173.7	12597.3		-5	27085.3	28324	29082.1	25411.7	25808.3	24760.6		-5	28154	27316	29048.2	28593.6	28141	27901.2		-5	23688	22238.5	23373.6	21983.1	20507.2	22036.7		-5	42228	40396	36004.6	18612.2	19555.6	20861.1		-5	73045.4	80193.2	72149.1	15882.4	14823.8	16821.3
-4	12923.7	13246.2	13831.8	9517.68	9851.02	9636.71	16194.4	15908.1	15936.3		-5.301	42895	45869.1	46763	48181.8	41740.1	43581.2		-5.301	47335.2	44578.4	46569	46552.7	44127.2	43766.7		-5.301	39924.9	41490.2	43425.4	37702.9	37726.1	40078.5		-5.301	65335.4	62830.8	60630.6	32021.3	32586.2	30913.5		-5.301	92893.4	102197	98601	23501.2	21961.7	25137.2
-5	29707	29924.5	28655.9	12704	12598.4	12720.1	41492.9	38728.4	41114.7		-6	128351	125483	128521	128910	131537	124979		-6	120012	117354	117665	118402	118845	121000		-6	125228	121800	113049	112889	112573	121401		-6	163876	183718	162738	121457	108571	117565		-6	162126	174138	146204	66784.1	75068.5	71255.8
-5.301	38893.6	39880.9	42790.7	16987.2	16969.5	17010.8	55320.3	52952.5	52481.9		-7	219636	176962	194475	215182	211975	205534		-7	183800	188977	191145	176000	179553	192743		-7	184507	218165	199537	212177	203893	210304		-7	230153	275043	198758	161243	200993	196458		-7	214421	174602	147744	130141	135725	140140
-6	59199	61855.5	55200.5	31509.6	30196.3	30595.8	65876.4	65082.2	67369.2		-8	210366	211515	216928	214478	208398	211749		-8	194618	204194	189496	205581	196329	192415		-8	217942	245742	217063	209754	195461	200397		-8	234014	234015	279667	192628	213451	194545		-8	168430	170435	165333	164715	145194	147910
-7	63685.6	67994.4	67307.7	56292.8	52748.8	54802.6	66898	73443.4	70642.8		0	188534	205521	214392	195639	205714	209366		0	192450	193917	191836	183732	187654	182059		0	188664	201390	188829	191934	209930	202000		0	272727	262540	254031	180760	210200	197452		0	143287	154676	163821	153902	148943	139720
-8	65246.1	66862.2	65058	61223.6	59382	61763.8	70515.5	68000	68738.1
0	57421.6	58324.5	58938.2	27249.5	27541	28288.6	60772.3	67762.6	60733.1		Replicate 2								Replicate 2								Replicate 2								Replicate 2								Replicate 2
											t0h								t0h								t0h								t0h								t0h
t24h											LOG Ligand [M]	Glu			Glu+BINA				LOG Ligand [M]	Glu			Glu+BINA				LOG Ligand [M]	Glu			Glu+BINA				LOG Ligand [M]	Glu			Glu+BINA				LOG Ligand [M]	Glu			Glu+BINA
LOG Ligand [M]	Glu			Glu+BINA			Glu+ro64				-3	10141.4	9678.27	9540.91	9394.63	9171.39	9356.16		-3	9795.23	9879.25	10327.7	9856.53	9780.43	9921.85		-3	12537.1	11692.9	10253.5	8490.68	7921.08	8829.85		-3	17406.4	17954.2	17401.7	8973.38	8288.18	9199.48		-3	18365.4	19285.7	15840.7	10760.1	9361.7	10456.5
-3	11324.1	10328.6	11095.6	8531.04	9422.54	10020.8	12428.7	12662.1	12876.1		-4	10968.6	11578.5	10917.5	11392.1	11302.7	10491		-4	11966.5	11739.3	11099.5	11511.1	10809.9	11259.4		-4	16483.2	15184.4	12463.6	8697.18	8648.98	9113.1		-4	26689.2	24691	24656	9554.14	9920.42	9181.14		-4	22090	22242.7	23136.7	9798.66	11224.9	10981.7
-4	12515.2	12879.5	13636.4	9337.23	9463.66	10197.1	16960.9	15983.6	16995.5		-5	28293.3	29564	28915	27998.8	27008.8	26242.8		-5	26382	25663.2	26094.5	24347.2	24452.8	24537.7		-5	61292.6	63744.1	59769.3	14434.5	14052.7	14197.3		-5	95179.1	110588	104894	16250	14970.9	16194.1		-5	55603.4	63816.4	55879.8	16625.3	16597.9	15970.9
-5	28366.7	27242.8	27768.6	14060.3	13526.5	13831.9	40907.1	42232.7	37569.1		-5.301	53687.9	51425.3	54250.8	49145.7	50068.8	48937.8		-5.301	41762.4	42573.4	43835.5	39284.8	42974.3	38622		-5.301	89458.6	92123.1	88319	21310.8	21411.2	21496.5		-5.301	149378	148927	157525	25112.3	26787.7	25579.3		-5.301	72500	86571.4	71351.4	24628.6	25058.1	21027
-5.301	38397	37265.3	37779.1	18198.3	19133.7	19071	51009.1	51578.3	56121.1		-6	172618	162960	174953	161741	156705	158067		-6	112073	108634	107705	104409	103263	108469		-6	221770	216322	219086	77476.3	73133	72847.9		-6	245556	279429	220231	105576	105374	102222		-6	110667	128615	93000	62705.3	51439.4	57426.2
-6	54174.9	52630.8	54868.2	34365.6	35396.7	37024.6	65779.7	65776.2	59647.1		-7	298932	293452	288843	307901	330685	313768		-7	179215	179942	178785	180196	180161	175372		-7	276318	261304	299278	267809	230455	232315		-7	298516	321750	356759	327913	269416	352647		-7	135203	123094	123955	106234	100387	102483
-7	61946.1	65330.1	66672.3	55494.3	67130.4	60377.4	67235.4	70559.4	61941.3		-8	292116	288266	308093	305098	317433	358661		-8	179827	188033	187023	185909	183547	185674		-8	297458	287196	321673	321850	278287	290426		-8	348036	324672	374393	302080	304545	343000		-8	125299	160874	146422	129766	125372	126875
-8	69259.3	60560.1	59131.8	60232.9	58483.8	62140.3	62050.4	66354.5	66881.5		0	313325	302755	314864	312462	295024	312339		0	191792	189128	140529	192194	181325	169875		0	283872	313238	299757	288846	297929	299061		0	374615	398980	368349	336757	359808	300656		0	141452	115608	127970	130082	110786	109423
0	50061.1	50975.6	54532.4	32957.2	29719.2	32832	58779.1	65513.7	65076.2
											t2h								t2h								t2h								t2h								t2h
Replicate 4											LOG Ligand [M]	Glu			Glu+BINA				LOG Ligand [M]	Glu			Glu+BINA				LOG Ligand [M]	Glu			Glu+BINA				LOG Ligand [M]	Glu			Glu+BINA				LOG Ligand [M]	Glu			Glu+BINA
t0h											-3	9922.63	9837.28	9304.18	9531.96	9565.22	9474.19		-3	9510.83	9480.3	9302.23	9487.18	9448.56	9602.27		-3	10779.6	10472.2	9920.69	8910.61	8754.16	8825.08		-3	24129.3	20050	20305	8320.71	9120.11	8449.41		-3	18795.8	20557.3	20334.3	10049.6	10320.2	8669.72
LOG Ligand [M]	Glu			Glu+BINA			Glu+ro64				-4	10612.1	11062.7	10512.8	10768.1	10219.4	10273.6		-4	10887.3	10811.8	10781.6	10497.7	11448.9	11222.7		-4	12649	12919.2	11111.8	9506.81	9082.94	9098.31		-4	29227.9	32286.3	33593.4	8495.02	8588.55	9499.32		-4	25825.5	28949.2	24910.7	9279.07	9760.77	10169.1
-3	11975	12670.9	12362.9	10434.3	9497.38	10239.1	13669.9	14296.3	13270.5		-5	29071.4	28813.5	27586.2	27085.3	26482.5	26361.4		-5	24245.8	23105.1	23616	22883.5	23615.2	24586.7		-5	44506.3	44407.5	45689.8	15924.3	14589.4	14964.1		-5	117686	114567	112529	14701.6	14892.6	15643.9		-5	66439.8	61534.7	56396.4	16505.7	14652.4	17126.1
-4	14925.2	14324.3	13777.3	10636.9	10954.9	10176.9	16845.4	17215.3	18379		-5.301	47978.5	50292.9	49103.1	45596.6	47976.1	45820.3		-5.301	41518	41220.8	41814.7	38317	40193.4	37872.5		-5.301	62787.1	71933.7	62899.6	24931.7	23665.3	24507.3		-5.301	165482	171493	169526	24797.9	27678.2	26109		-5.301	76761.4	79147.7	63600	24545.5	21525.4	19210.5
-5	28660.4	30345.3	27790.9	13926.1	14018.5	14846.6	38240.1	37856	47216.7		-6	160016	162995	161106	148725	154939	154096		-6	117620	131017	118451	125791	122618	120283		-6	195962	180862	200854	91001.5	98394	94966.6		-6	261053	331858	328783	120519	117613	107186		-6	120000	121905	121406	58396.2	77151.5	59313.7
-5.301	40616.2	37200	38170.1	17603.8	17166.7	16720.9	51125.5	51423.3	61666.7		-7	267059	278732	278811	266097	280736	303385		-7	203425	200183	213222	217476	210961	201943		-7	300207	295019	307582	277470	253621	269055		-7	368713	357642	439775	276094	322477	312456		-7	145596	146168	148113	121040	142857	120504
-6	57388.2	57302.5	60356.4	37224.1	33374.6	36803.4	68641.7	71057.3	64149.4		-8	304974	279596	290209	310347	278538	296632		-8	210634	217861	216900	209480	224504	217531		-8	349404	302586	320455	303228	299608	295441		-8	368200	329744	336875	369691	335556	335714		-8	167872	150686	159895	150316	146458	131491
-7	80394.1	73373.8	73977.3	65536.1	70316.3	71583.9	76856.4	76788.1	74957.3		0	298956	301335	304639	302842	320118	275523		0	216131	207655	150663	239237	203770	214143		0	341330	336292	317656	315458	288704	279709		0	310880	394742	428022	319825	341019	307603		0	160693	139407	139369	118209	152268	130789
-8	74468.1	75888.1	77416	71344	78422.5	69910.9	79232.6	73273.9	73392.5
0	71284.4	78585.1	74256.3	76534.6	68855.8	79052.6	81934.6	76849.6	82062.1		t4h								t4h								t4h								t4h								t4h
											LOG Ligand [M]	Glu			Glu+BINA				LOG Ligand [M]	Glu			Glu+BINA				LOG Ligand [M]	Glu			Glu+BINA				LOG Ligand [M]	Glu			Glu+BINA				LOG Ligand [M]	Glu			Glu+BINA
t24h											-3	9621.79	9713.58	9122.3	9536.25	9329.36	9442.49		-3	10350.6	10128.8	9765.1	9928.86	9662.54	9942.86		-3	10216.9	10245.8	9880.95	8751.77	8417.07	8567.57		-3	19720.4	19576.3	19918.7	9047.62	8088.05	8542.23		-3	18027	21462.7	19009	9253.73	9471.15	9598.93
LOG Ligand [M]	Glu			Glu+BINA			Glu+ro64				-4	10876.1	10712.5	10065.7	10476.4	10405.9	10702.6		-4	11592.1	11167.5	10982.6	10576.6	10530.2	11358.2		-4	11445	12288.6	10720.4	9739.25	8822.31	9019.48		-4	29585.7	28740.3	29449.7	8995.87	10144.5	8225.17		-4	27624.1	26822.7	27392.7	9648.71	10916	9850
-3	12850.1	12286.4	12089.7	10925.2	9987.95	10694.6	14476.8	13160.3	13916.7		-5	27310.5	27171.5	29258.2	25780.1	26675.5	26392.5		-5	25021.6	25480.3	25397.4	25308.1	24743.4	24733.9		-5	34954.1	34013.7	33957.9	16255.8	15398.8	16255.6		-5	102007	124402	103102	13964.1	16513.5	16661.2		-5	70000	73473.1	67112.3	16022.4	17540.5	14435
-4	13641.8	12807.8	13750	11254.9	11186	10362	17598.5	17659.9	17550.1		-5.301	50453.7	48959.6	48755.1	41585	44720	47258.2		-5.301	42607.6	42378.4	41127	43079.7	44148.2	40912.1		-5.301	48006.8	62072.8	54842	29270.8	27420.2	26612.2		-5.301	186627	176283	144954	25331	27352.9	25911.6		-5.301	94206.9	95486.1	77197.8	23746.1	23355.9	22050.5
-5	29373.8	28009.8	27508.2	14367.8	14502	14314.3	38456.9	35274.9	49144.1		-6	150610	140221	158306	139714	150608	143364		-6	120230	129200	111521	118741	114807	131558		-6	164282	159308	162080	121971	109098	115311		-6	341731	294094	283333	100977	107799	114477		-6	149697	115827	138545	59222.8	61197.9	58052.6
-5.301	38754.8	35418.2	34656.6	19784.8	18535.1	20228.3	46531.9	49583.3	53036.1		-7	260505	260625	270000	253622	262944	249502		-7	209951	244673	216248	214280	201061	209580		-7	262857	304619	263444	250361	239894	253475		-7	400652	381633	330088	270698	280714	299646		-7	176333	143774	182381	115923	121356	127281
-6	56607.1	54598.2	50787.2	41197.5	39323.8	40317.1	65380.4	63933.2	62151.9		-8	281741	299620	263950	274428	274566	293333		-8	199169	210211	207678	244161	220449	217852		-8	292538	296926	305697	246633	260208	271942		-8	419000	428000	405591	355941	356569	328571		-8	142232	147941	162000	138198	145941	131538
-7	73198.9	65118.1	71729.7	70255.7	67648.6	71529.8	70978.6	73652.4	73430.1		0	273260	284819	291793	287804	255073	281108		0	231839	211593	159961	222631	216075	217967		0	289365	290820	314816	301215	299098	278809		0	417527	382100	366916	290000	289113	312333		0	147477	166250	151176	164211	116033	123667
-8	66941.5	64390.9	68979.6	82524	75498.4	72675.7	65651.1	72332.4	71930.3
0	70195	73315.5	73951.6	71681.7	70979.2	70000	66558.3	70448.2	72458.1		t6h								t6h								t6h								t6h								t6h
											LOG Ligand [M]	Glu			Glu+BINA				LOG Ligand [M]	Glu			Glu+BINA				LOG Ligand [M]	Glu			Glu+BINA				LOG Ligand [M]	Glu			Glu+BINA				LOG Ligand [M]	Glu			Glu+BINA
											-3	9399.9	9540.46	9882.67	9647.25	10005.2	9339.1		-3	10890.3	10949	10326.8	11184.1	10531.6	10381.3		-3	9774.65	9200.28	9546.1	8202.25	8567.45	8650.1		-3	18212	20588.2	19126.8	7919.29	8741.54	8342.11		-3	17777.8	19033.2	19266.9	9045.35	7732.7	9501.25
											-4	10545.4	11011.5	10845.1	10383.4	10593.3	10868.6		-4	11324.4	11501.8	11111.1	11175.9	10943.5	11626.4		-4	11635.3	10516.9	10349.8	9322.49	9215.25	9585.32		-4	28190.5	26247.8	27396	8586.96	8909.83	9322.27		-4	28985.5	30625	26169.5	9299.52	10997.4	11081.1
											-5	27657.2	27104.4	26688.4	25033	26648.2	27104.9		-5	26839.1	25933.2	27086.8	24670.7	25038.4	25000		-5	28743	28920.7	28776.8	16827.2	17734.6	17349.5		-5	93867.6	103782	100177	15769.2	16248	15193.5		-5	67117.6	71597.6	70514.3	14458.8	15885.9	15150.6
											-5.301	50233.2	48882.2	50654.9	45505.4	46833.3	48013.1		-5.301	43632.1	45474.6	45082	43041.6	44265.8	40231.3		-5.301	46355.9	51066.3	48323.4	32263.2	28922.2	31615.5		-5.301	159067	159429	152950	26258.9	24574.8	24890.1		-5.301	82994.4	92244.9	94875	23670.9	21424.2	22989.7
											-6	155412	151506	167754	137839	145449	149210		-6	127161	128843	128918	126180	123190	133538		-6	155213	150409	152422	115553	118245	120234		-6	268550	270526	300714	100547	101472	105019		-6	143750	146574	122846	65572.9	67102.3	60894.7
											-7	243986	249815	249743	240388	254102	238139		-7	228646	211070	225126	214573	210996	219337		-7	256803	247671	262490	231300	248382	248947		-7	387629	338868	390612	309196	260902	257829		-7	195476	200964	169681	152233	116148	136055
											-8	256430	270000	285387	266861	284054	261952		-8	210374	215250	239599	231488	203357	234350		-8	255898	257993	287671	251336	253249	262810		-8	403125	377573	406915	280630	310345	319182		-8	156275	162604	152551	165870	147647	138198
											0	264200	257140	260969	281518	257261	314980		0	200890	226799	163833	221469	207638	235769		0	279228	284219	288115	256551	239061	239672		0	309370	338362	368095	296186	272409	276090		0	161000	145135	158469	142430	175119	128390
											t24h								t24h								t24h								t24h								t24h
											LOG Ligand [M]	Glu			Glu+BINA				LOG Ligand [M]	Glu			Glu+BINA				LOG Ligand [M]	Glu			Glu+BINA				LOG Ligand [M]	Glu			Glu+BINA				LOG Ligand [M]	Glu			Glu+BINA
											-3	9689.84	9568.49	9865.4	9576.14	9625.87	10140.9		-3	11594.3	10914.6	11137.9	10873.8	10582.6	11162.9		-3	8991.35	9264.16	9075.34	8129.35	8680.76	9037.63		-3	16133.1	14109.8	14834.8	8370.86	8387.53	8274.46		-3	22163	22939.5	19573.9	9410.38	9554.97	9187.19
											-4	11283	10262.9	10678	10724.1	11326.5	10719.8		-4	12639	12102.6	12912.1	11896.5	12394.4	12558.2		-4	10605.8	10770.9	9985.62	9178.18	9702.97	9304.7		-4	19966.8	22174.7	20066.3	9609.16	8906.03	8226.02		-4	32412.6	33007	32377.6	10592.6	9763.03	9804.4
											-5	27109.9	28172.5	27107.3	26735.5	26158.6	26576.2		-5	29988.5	29960.3	28151.6	27232.5	27737	28182.8		-5	27159.2	27684.7	26581.4	20200	20388.8	18820.2		-5	62392.5	69237.5	69002.8	16726.7	17025.2	18446.4		-5	75738.6	73722.2	85000	16317.2	16164.4	15424.7
											-5.301	52026.4	53504.8	52204.2	43574.8	48440	46378.6		-5.301	51597.6	48558.4	47462.2	44002.9	50899	47696.8		-5.301	45036	48642.6	45867	37064	34720.2	36547.7		-5.301	105902	102595	98642.9	30698.2	33479.2	30498		-5.301	93618.4	87575.8	67973	26177.5	23069.9	24385.4
											-6	142798	153997	133240	131979	133676	138236		-6	120024	128702	119478	127259	131664	120146		-6	118816	128458	132701	113743	121196	119792		-6	240360	237639	270448	123362	115362	118223		-6	148684	139052	155686	79875	69728.3	64974.4
											-7	224191	243454	212785	227215	208566	220285		-7	198587	192029	188869	188392	176472	186914		-7	212248	214294	199322	216176	217532	194261		-7	283968	285591	315391	214395	256279	200641		-7	181720	139244	162727	133652	126186	153700
											-8	241075	225944	259299	219151	231674	244060		-8	204364	197833	192618	200597	204577	182864		-8	217699	229209	212991	247098	199298	230749		-8	340370	272879	307951	224156	258134	265231		-8	164762	170109	148667	138319	175618	167263
											0	247745	269185	246537	226615	264420	277212		0	205919	187596	149737	198438	189112	199366		0	205768	217749	220743	201222	213754	223100		0	291846	357383	300709	216442	251407	286667		0	167723	174242	154364	148384	184253	138636
											Replicate 3								Replicate 3								Replicate 3								Replicate 3								Replicate 3
											t0h								t0h								t0h								t0h								t0h
											LOG Ligand [M]	Glu			Glu+BINA				LOG Ligand [M]	Glu			Glu+BINA				LOG Ligand [M]	Glu			Glu+BINA				LOG Ligand [M]	Glu			Glu+BINA				LOG Ligand [M]	Glu			Glu+BINA
											-3	8963.15	9706.93	10434.8	9751.99	9383.5	8969.96		-3	10179.2	9837.64	9528.3	10211.4	9181.87	9987.52		-3	12842.2	12718.2	11634.6	8537.1	8656.25	8427.42		-3	17562.2	17656.8	16357.3	8258.93	8817.37	8203.24		-3	17536.8	18191.7	17765.7	9283.09	9227.94	9980.62
											-4	10991.6	11234.5	9893.14	11143.9	10451.7	10621.7		-4	11157.8	10774.7	10333.7	11090.6	10508.5	10675.6		-4	16355.8	16252.9	15769.7	9090.91	8829.89	9103.87		-4	22320.1	23745	22581.8	8201.44	8400	9286.8		-4	23120.6	25975	24112.2	10111.1	11732.5	10319
											-5	27560.7	28757.9	24948.2	25197.7	26306.4	23408.6		-5	23931	24328.2	24210.1	22679.2	23839.6	23215.3		-5	55063.5	41124.3	56015	14240.4	13941.1	14495.8		-5	84868.9	86654.3	90695	14571.4	15404.4	15252.5		-5	63793.1	59860.6	69224.5	17599.1	15450.8	17136.8
											-5.301	49951	49633.2	47783	48490	48054.2	50623.9		-5.301	40339.5	41755.3	40236	41421.2	39149.6	39696.4		-5.301	111677	107762	78384.1	19950.9	20856.4	21219.2		-5.301	132718	114130	121090	22701.2	26271.9	23485.2		-5.301	78333.3	80967.7	82780.3	25841.8	26692.3	26186.7
											-6	161581	140997	148454	141667	148072	144817		-6	109342	100533	107203	113736	105351	101647		-6	248148	225769	237077	83241.2	81296.8	79642.9		-6	212794	217007	242602	88235.3	91915.7	83649.6		-6	108095	110914	115439	64351.2	67590.4	73000
											-7	266116	266010	310756	306724	267980	272864		-7	178937	171874	213631	172494	183193	182231		-7	286250	295419	319178	260898	289128	320140		-7	256303	276455	264821	230565	223701	219030		-7	125215	131801	128679	107059	120060	119869
											-8	289110	264973	320237	308239	284813	289893		-8	200270	193193	187383	191654	166257	198049		-8	297791	331342	336644	295093	292065	291218		-8	247778	223913	290467	189620	216324	258850		-8	129412	125425	111824	143071	133642	116532
											0	283371	304469	324852	312069	266965	293243		0	214354	199217	200392	198316	196742	185434		0	264754	303459	308312	265476	325175	262816		0	314200	273846	310194	253304	245289	249339		0	140604	130683	129490	161024	120519	119075
											t2h								t2h								t2h								t2h								t2h
											LOG Ligand [M]	Glu			Glu+BINA				LOG Ligand [M]	Glu			Glu+BINA				LOG Ligand [M]	Glu			Glu+BINA				LOG Ligand [M]	Glu			Glu+BINA				LOG Ligand [M]	Glu			Glu+BINA
											-3	9410.5	9051.55	9375	9058.58	8809.27	9117.65		-3	9466.48	9617.75	9372.87	9048.66	9164.88	8884.3		-3	10979.7	10737.5	10935.6	8418.43	8780.18	9140.05		-3	18386.5	20324.7	20556.8	9495.27	8451.33	8512.4		-3	22156.3	22222.2	22098.1	7981.48	8270.94	9439.46
											-4	10222	10535.3	10086.6	11179	10598.9	10245.4		-4	10541.7	10398.5	10704.5	10660.9	10798.5	9570.34		-4	13761.4	12140.2	12616.9	8985.85	9553.35	9031.88		-4	25969.5	27373.3	26289.3	8788.37	8768.33	8770.76		-4	31582.3	30649	31150.4	10514.5	12575.5	8861.94
											-5	27383.3	26133	25637.1	26511	23376.8	24721.5		-5	25116.3	23656.7	23077.6	24044.1	23024.9	23012.3		-5	41333.3	28206.6	41844.1	16507.9	16733.8	14647		-5	104233	92595.7	95349.8	15063.5	15087	15262.2		-5	88641.3	70383	74854.4	14833.3	15304.7	15373.8
											-5.301	48885	44468.8	45545.6	48397.1	46672.7	46759.8		-5.301	39738.8	41824.3	38008.4	39761.9	38634.3	38938.1		-5.301	69219.1	73237.6	60000	25483.9	26982.6	26323.3		-5.301	132979	137747	138516	23409.6	24004.2	25616.7		-5.301	102674	108544	88711.3	24197.2	23076.9	22379.8
											-6	167854	139218	144982	133880	130321	142927		-6	117643	119157	116417	123501	107790	112475		-6	187959	174064	179005	113262	110569	108542		-6	259730	225338	226412	100852	80981.1	91942.1		-6	140373	143577	150465	68144.8	71659	64497.8
											-7	266868	232222	245000	245916	300988	256170		-7	195516	217880	200762	208576	185877	202432		-7	310226	259484	276806	225808	277319	237840		-7	277290	274537	328587	196889	243514	250833		-7	164793	158017	154878	125068	124765	125620
											-8	264426	248486	262656	228233	269775	242060		-8	226739	196447	225960	226546	175861	209969		-8	305145	316667	296667	280616	300863	255333		-8	304124	330326	285185	250263	250000	267658		-8	172368	142815	157059	158898	129855	157946
											0	276667	295767	262983	236116	272527	251786		0	209517	219248	213131	223399	229158	235294		0	292207	310741	333125	277034	311318	309385		0	339655	312941	279057	252973	269320	250603		0	129800	144532	156434	148468	149344	138667
											t4h								t4h								t4h								t4h								t4h
											LOG Ligand [M]	Glu			Glu+BINA				LOG Ligand [M]	Glu			Glu+BINA				LOG Ligand [M]	Glu			Glu+BINA				LOG Ligand [M]	Glu			Glu+BINA				LOG Ligand [M]	Glu			Glu+BINA
											-3	9493.95	10329.8	9324.62	10559.5	9742.39	10548.4		-3	9542.48	9708.74	10329.2	9547.58	10495.6	9516.38		-3	10025.8	10489.1	9948.59	8975.03	9261.84	8800		-3	17058.8	17162.7	18147.4	9155.17	9110.38	9266.35		-3	21388.9	20212.2	18747	9911.7	8707.75	9449.15
											-4	11259.4	10254.6	11195.6	10521.4	10699.3	10534.7		-4	10733.2	11158.9	10984.3	11072	11286.2	10748.5		-4	12403.3	11747.2	12351.3	10738.2	9786.95	9010.28		-4	25198.2	24656.3	26220.8	9178.98	8090.91	9327.73		-4	27337.3	29553.6	31292.3	9315.35	14417.2	9539.47
											-5	25323.2	27365.9	25970.8	23614.1	24682.1	26025		-5	23542.1	24755.1	25068.2	23959.1	23767	25157.5		-5	32326.5	24499	31914.5	18165.1	17484.6	17051.7		-5	76948.5	86255	88189	15955.9	15537.9	15199.3		-5	84748.6	82717.9	91834.3	15182.5	15223.9	15412.4
											-5.301	46746.3	45774.4	46763	42046.3	46743.2	44554.1		-5.301	43418.5	42260.9	38027.4	44505.8	40526.9	40547		-5.301	58550.4	58091.8	50248.3	31454.9	31109.1	28163.3		-5.301	122929	106473	125464	26979.4	25553.2	25067		-5.301	99316.8	113484	95536.7	23198.9	21564.1	23841.8
											-6	140319	145862	155488	151276	146332	153603		-6	120134	135665	133079	114138	118008	116450		-6	148251	177005	148087	124822	113210	116554		-6	219767	210441	239672	96556	96233.8	87148.6		-6	159836	122452	146090	60423.7	65745.6	72884.6
											-7	230521	219204	246180	216716	235737	242649		-7	213633	197632	205794	201881	232007	223228		-7	262552	263592	224371	231677	263525	247517		-7	266239	250840	247863	207417	241892	228583		-7	167778	155610	166121	167925	158261	147565
											-8	257314	248452	278623	283806	263452	264620		-8	221007	219547	224965	243942	215214	212492		-8	258562	270559	262095	267376	275735	269638		-8	297961	281284	307700	244483	244783	269223		-8	173303	166204	194516	187129	150476	125724
											0	265823	223873	278354	224975	252793	239462		0	216405	218091	204056	208612	204470	218151		0	331074	265170	259189	329083	274745	281314		0	286095	262768	315789	252364	235714	255225		0	166239	155840	153193	129507	155625	179596
											t6h								t6h								t6h								t6h								t6h
											LOG Ligand [M]	Glu			Glu+BINA				LOG Ligand [M]	Glu			Glu+BINA				LOG Ligand [M]	Glu			Glu+BINA				LOG Ligand [M]	Glu			Glu+BINA				LOG Ligand [M]	Glu			Glu+BINA
											-3	9788.24	9118.33	9341.18	10071.2	9136.21	9572.75		-3	10359.7	10606.1	10118.4	10023.8	10433	10224.6		-3	10719.1	9703.39	9622.38	8746.59	8417.37	8855.99		-3	14972.5	15570.1	15776.5	7901.43	9115.19	8946.43		-3	20458	21402.6	22680.1	8141.76	8375	9585.25
											-4	10873.7	10299.8	10595.6	10358.8	10928.3	10641.5		-4	10636.6	10735.3	11974.3	11193.9	10358.6	10915.2		-4	11225.9	11606.9	10486.5	9876.88	9272.49	9208.54		-4	22800	24424.8	22449.8	8396.69	9220.99	8977.27		-4	27220.5	28955.2	30332.3	8961.86	12692.3	9020.83
											-5	25962.6	26062.4	25014.5	27113.6	24153.6	25244.7		-5	24960.9	25005	27520.9	25297.7	25686.9	24897.8		-5	29504.8	19888.5	29198.5	17518.2	17828.8	19369.5		-5	70494.7	73345.2	86396.8	15549.4	15592.5	14862.5		-5	76502.5	88176.5	83149.2	14821	16123	16356.8
											-5.301	48437.5	51401.7	44934.3	50628.8	43869.7	41308.4		-5.301	47682.9	43405.3	40253.3	43853.2	43030.3	40961.3		-5.301	50237.5	46770.6	45818.6	32678.6	31406.8	34076.3		-5.301	135398	110698	115902	25386.2	27831.9	25330.4		-5.301	120822	100000	111000	22994.8	21932.1	23621.6
											-6	154137	158327	136007	130783	129862	138028		-6	128940	120830	129589	125341	112417	121591		-6	152757	148333	143435	113878	119122	113004		-6	210317	215308	218110	95258.6	100558	86854.8		-6	181250	148110	126301	71414.6	70597	61802.6
											-7	194978	249086	256257	209403	223906	260629		-7	190411	212542	199268	198032	198907	205942		-7	249932	255241	222883	244184	210060	282143		-7	298990	266182	293163	218250	261000	258224		-7	152578	143462	169145	149344	150500	171700
											-8	256307	266139	246703	223232	223503	229734		-8	210458	227821	198679	209801	197456	214192		-8	228075	240625	222674	238387	284286	244430		-8	260690	282593	304479	211328	256132	286000		-8	184808	179400	136043	174667	155285	143095
											0	251043	258295	266135	222900	241882	231270		0	220000	220769	222542	198851	219634	198959		0	272158	264483	252632	280441	244145	294516		0	303636	347356	252203	238482	197000	243333		0	180095	160084	166810	170962	146639	179898
											t24h								t24h								t24h								t24h								t24h
											LOG Ligand [M]	Glu			Glu+BINA				LOG Ligand [M]	Glu			Glu+BINA				LOG Ligand [M]	Glu			Glu+BINA				LOG Ligand [M]	Glu			Glu+BINA				LOG Ligand [M]	Glu			Glu+BINA
											-3	9528.62	10585.5	10186.2	10496.6	9608.7	10524		-3	11934.3	11802.8	11701.7	11228.7	11148.5	11857.5		-3	9936.47	9321.81	9197.93	8027.64	8894.81	8494.21		-3	11711	11815	12098.3	7725.86	8501.68	8697.92		-3	21836.3	22691.5	20916.3	9648.83	9898.31	8079.88
											-4	9631.47	11267.6	10896.2	11715	10927.4	11537.6		-4	12802.1	13343.9	13143.7	12732	13232	11922.1		-4	9986.56	9456.12	10114.4	9519.7	9312.5	9424.02		-4	13992.3	14018.5	14563.1	8821.66	8887.04	9003.22		-4	31446.7	34058.4	30266.3	9329.98	14151.5	9345.64
											-5	25504.6	26773.7	27190.2	27294.1	27433.6	25176.8		-5	30996	29938.7	29821.4	27912.6	30777.2	27777.8		-5	24844	17107	25097.4	20841	22873.6	20786.2		-5	37062	44005.8	44622.1	16959.7	18725.3	17372.5		-5	87112.1	83836.7	80984.2	15925.9	15939.4	15925.9
											-5.301	50736.4	45052.4	49207	48511.4	41791.3	47242		-5.301	52777.1	48697.2	52142.9	46847.3	44555.3	47889.6		-5.301	46034.1	42290.4	41737.4	40040.5	37721.3	36933.3		-5.301	79917.7	65312.5	68786.8	30582.5	32168.7	29351.6		-5.301	105248	113098	98744.4	23681.8	24004.2	23125
											-6	151434	129759	133711	125067	122695	141593		-6	119849	122452	133318	116090	132676	119493		-6	131347	131700	130935	123457	116823	126968		-6	174718	148663	146901	100769	99324.3	92893.6		-6	162345	163217	149677	77184.9	69197.1	74347.8
											-7	196494	221800	198700	193436	194192	234250		-7	198312	198358	213201	180969	199909	222430		-7	201087	244839	211765	222125	223576	216347		-7	257706	227288	231488	181549	178014	192574		-7	178060	150577	174748	170985	145723	154964
											-8	202851	220053	215899	219567	185542	196128		-8	196235	173720	183909	191290	169492	192026		-8	197846	285827	240253	256954	233975	248438		-8	234750	214380	231311	185804	187092	163270		-8	161379	177287	197826	155423	163669	159281
											0	237978	197000	232338	196491	218488	212258		0	196844	233290	233772	202633	199175	199540		0	218902	232909	242919	219888	201186	229824		0	239412	233223	270194	222269	212149	214426		0	180956	176593	189365	168636	162595	162206
																																			Replicate 4								Replicate 4
																																			t0h								t0h
																																			LOG Ligand [M]	Glu			Glu+BINA				LOG Ligand [M]	Glu			Glu+BINA
																																			-3	17467.9	18161.9	16125.8	8629.52	8894.08	8783.78		-3	18037.1	16390.2	15068.5	8840.58	9080.96	9865.77
																																			-4	22955	24839.4	24524.7	8901.73	9123.87	9531.72		-4	20488.4	22411.9	20826.9	9207.71	9581.5	9812.89
																																			-5	88244.3	80842.1	83321.8	15826.1	13996.6	13987.6		-5	60606.1	60970.5	62597.4	14527	13683	14545.5
																																			-5.301	137778	139892	146961	22362.2	22253.5	24711.9		-5.301	81082.5	82315.8	81828	21559.1	23085.4	23323.7
																																			-6	231769	227132	242835	88157.9	91335.9	97316		-6	121986	112837	127836	56625	63750	61745.3
																																			-7	259737	261901	296476	252222	247500	254444		-7	165327	123901	160811	142479	144661	147928
																																			-8	297745	281858	287963	298000	281296	239924		-8	178252	175361	166273	146271	163084	133228
																																			0	267009	269917	284364	222910	297273	276727		0	160189	170495	157928	162752	146034	139917
																																			t2h								t2h
																																			LOG Ligand [M]	Glu			Glu+BINA				LOG Ligand [M]	Glu			Glu+BINA
																																			-3	20545.5	18200.4	17436.4	8196.72	7749.6	8241.59		-3	21737.8	19578.7	20198.9	9228.86	8162.29	9931.51
																																			-4	23167.3	29118.3	29290.6	8557.69	9065.42	8549.14		-4	26479.8	29712.5	35447.5	9854.37	11354.2	10205.7
																																			-5	93512.4	102944	101504	15095	14583.3	15427		-5	71587.3	85031.1	82345.7	13793.1	16411.8	15549.3
																																			-5.301	131333	129343	149591	26650.7	24351.7	24556.7		-5.301	96381.6	93562.5	116412	23322.5	23936.5	20888.2
																																			-6	220152	274860	227578	92288.1	91166.7	102477		-6	148707	144906	143909	76604.9	67213.1	65692.3
																																			-7	294632	362911	356512	287732	232441	237288		-7	220886	181429	167200	160098	162900	121520
																																			-8	283810	244390	310412	300312	223258	321398		-8	186484	187857	162571	169149	154951	175275
																																			0	298641	294231	390633	288317	254762	344235		0	184419	197701	177374	178764	145000	206750
																																			t4h								t4h
																																			LOG Ligand [M]	Glu			Glu+BINA				LOG Ligand [M]	Glu			Glu+BINA
																																			-3	15513	15886.4	17084.1	9182.69	8601.29	8439.94		-3	19274.9	20725.1	21646	9514.07	9920.63	9924.43
																																			-4	25295.4	24189.5	24409.5	9014.54	8777.78	8113.5		-4	30353.4	28859.9	33095.2	10174.6	9725.4	8926.01
																																			-5	87280	87654.3	85176.5	16775.4	13397.2	15547.8		-5	75842.7	83095.2	75398.8	15508.5	13545.9	16842.1
																																			-5.301	135615	137735	131813	25109.2	26330.9	25169.5		-5.301	112857	105985	116718	25268.5	26097.6	22866
																																			-6	208750	211056	275189	97142.9	95166.7	104575		-6	173600	181828	165208	67500	68670.5	76859
																																			-7	263558	270180	351163	250367	269223	229145		-7	211098	178438	201707	168211	148667	150952
																																			-8	370122	351724	305957	275149	263119	243109		-8	217975	207975	185579	191364	155600	180879
																																			0	293302	352921	323441	254602	281443	265135		0	202308	254848	206588	152762	172128	168298
																																			t6h								t6h
																																			LOG Ligand [M]	Glu			Glu+BINA				LOG Ligand [M]	Glu			Glu+BINA
																																			-3	16937.6	16622.6	16086.1	8297.52	7978.06	8440.07		-3	20900.9	22222.2	21181.8	8028.85	8520.41	9820.05
																																			-4	22681.5	22155.2	23693.9	8869.43	9500	8408.04		-4	29402	29893.6	29166.7	10080.6	11148.5	9146.92
																																			-5	79166.7	78627.4	73554	18008	15919.5	16273.8		-5	81538.5	85680.5	81842.1	14170.9	15733.7	14971.8
																																			-5.301	121493	124804	127727	25848.6	27112.7	23685.3		-5.301	117068	99361.7	110000	22215.4	23862.9	25756.6
																																			-6	267037	284242	246087	90081	87244.1	94666.7		-6	156852	161111	154019	68539.3	62021.3	74110.4
																																			-7	313441	312418	351250	235652	244701	229739		-7	215714	178632	144393	166559	184096	168387
																																			-8	351463	289808	295644	261802	252456	259099		-8	177053	230423	240282	169688	178696	172660
																																			0	304712	444028	321546	236167	263810	277706		0	140642	202892	217125	169796	168788	190241
																																			t24h								t24h
																																			LOG Ligand [M]	Glu			Glu+BINA				LOG Ligand [M]	Glu			Glu+BINA
																																			-3	12347.7	12340.8	12706.5	8985.51	7956.08	8074.53		-3	24126.6	24337.7	22702	8014.18	8643.12	10868.7
																																			-4	14904.4	16596.2	15559.3	9083.47	9141.97	8529.86		-4	34599.4	31363.6	33982.6	8587.16	10352.9	8849.06
																																			-5	50087	49113.2	48518.5	18454	15938.1	19215.3		-5	81545.9	97362.6	79852.9	16880.7	15464.4	17716.3
																																			-5.301	77192.3	78371.2	83266.9	29976.1	29216.2	32156.9		-5.301	111386	118516	135486	22482.8	27356.3	25819.7
																																			-6	215537	180199	191493	99909.5	120110	105498		-6	162992	134755	163388	80932.6	77047.6	70622.2
																																			-7	308791	266132	267339	194104	218583	184485		-7	184504	163307	185000	154603	153140	154841
																																			-8	283235	234919	234206	213226	191844	200833		-8	220103	177478	277632	205000	180180	179174
																																			0	234444	271455	230382	255364	211220	236942		0	177156	192430	251429	176991	177818	195000

## Sheet: Fig3
Figure 3
panel b									panel c									panel d									panle e									panel f									panel g
EPR	Amplitude	EPR	Fit	Fit Peak1	Fit Peak2	Fit Peak3	Fit Peak4		EPR	Amplitude	EPR	Fit	Fit Peak1	Fit Peak2	Fit Peak3	Fit Peak4		EPR	Amplitude	EPR	Fit	Fit Peak1	Fit Peak2	Fit Peak3	Fit Peak4		EPR	Amplitude	EPR	Fit	Fit Peak1	Fit Peak2	Fit Peak3	Fit Peak4		EPR	Amplitude	EPR	Fit	Fit Peak1	Fit Peak2	Fit Peak3	Fit Peak4		EPR	Amplitude	EPR	Fit	Fit Peak1
-0.1	8	-0.1	4.9809	1.00849e-27	1.32395e-07	6.14204e-06	4.9809		-0.1	26	-0.1	22.0237	4.69604e-11	4.64471e-09	0.00175	22.022		-0.1	45	-0.1	26.285	1.20064e-17	3.27883e-08	0.00256	26.2824		-0.1	40	-0.1	21.9448	3.10852e-27	3.78717e-08	0.23462	21.7102		-0.1	8	-0.1	6.34132	8.16022e-21	1.75712e-08	0.000427251	6.3409		-0.1	33	-0.1	21.9305	3.58696e-18
-0.0862	16	-0.08136	7.3675	1.15523e-26	4.04739e-07	2.19899e-05	7.36748		-0.0862	30	-0.08136	29.887	1.4565e-10	1.88338e-08	0.00486	29.8821		-0.0862	35	-0.08136	33.1341	6.1718e-17	1.13822e-07	0.00592	33.1281		-0.0862	56	-0.08136	30.9257	3.64858e-26	1.12645e-07	0.46542	30.4603		-0.0862	6	-0.08136	8.26372	5.44334e-20	5.87425e-08	0.00101	8.26271		-0.0862	30	-0.08136	28.1374	1.94958e-17
-0.0725	14	-0.06271	10.501	1.26408e-25	1.20038e-06	7.46183e-05	10.501		-0.0725	39	-0.06271	39.5849	4.41305e-10	7.33159e-08	0.0129	39.572		-0.0725	42	-0.06271	40.7731	3.07456e-16	3.81717e-07	0.01324	40.7599		-0.0725	53	-0.06271	42.1015	4.08357e-25	3.25691e-07	0.89466	41.2068		-0.0725	10	-0.06271	10.5225	3.50012e-19	1.90034e-07	0.00229	10.5202		-0.0725	34	-0.06271	35.1604	1.02464e-16
-0.0588	13	-0.04407	14.4227	1.32125e-24	3.45386e-06	0.000239984	14.4224		-0.0588	46	-0.04407	51.1757	1.30623e-09	2.73994e-07	0.03276	51.143		-0.0588	41	-0.04407	48.981	1.48431e-15	1.2367e-06	0.02862	48.9524		-0.0588	38	-0.04407	55.4154	4.35817e-24	9.15361e-07	1.66652	53.7489		-0.0588	13	-0.04407	13.0926	2.16948e-18	5.94895e-07	0.00505	13.0875		-0.0588	43	-0.04407	42.8108	5.20733e-16
-0.045	15	-0.02542	19.0882	1.31917e-23	9.64118e-06	0.000731527	19.0875		-0.045	43	-0.02542	64.5864	3.77704e-09	9.83029e-07	0.07957	64.5068		-0.045	46	-0.02542	57.4474	6.94449e-15	3.87075e-06	0.05976	57.3876		-0.045	65	-0.02542	70.6064	4.43521e-23	2.50077e-06	3.00816	67.5982		-0.045	12	-0.02542	15.9189	1.29623e-17	1.8021e-06	0.01079	15.9081		-0.045	52	-0.02542	50.828	2.55904e-15
-0.0312	16	-0.00678	24.3441	1.25812e-22	2.61093e-05	0.00211	24.342		-0.0312	69	-0.00678	79.5896	1.06693e-08	3.3859e-06	0.18484	79.4047		-0.0312	49	-0.00678	65.7907	3.14868e-14	1.1704e-05	0.12058	65.6701		-0.0312	65	-0.00678	87.2339	4.304e-22	6.64125e-06	5.26173	81.9721		-0.0312	18	-0.00678	18.9158	7.46557e-17	5.28255e-06	0.02231	18.8935		-0.0312	49	-0.00678	58.9127	1.21606e-14
-0.0175	27	0.01186	29.9191	1.14617e-21	6.85964e-05	0.00579	29.9133		-0.0175	54	0.01186	95.8019	2.94423e-08	1.1196e-05	0.41064	95.3912		-0.0175	58	0.01186	73.5886	1.38353e-13	3.41884e-05	0.23507	73.3535		-0.0175	71	0.01186	104.762	3.98269e-21	1.71443e-05	8.91857	95.8435		-0.0175	17	0.01186	21.9695	4.14475e-16	1.49844e-05	0.04466	21.9248		-0.0175	55	0.01186	66.7823	5.58787e-14
-0.0038	27	0.03051	35.437	9.97429e-21	0.000174843	0.01502	35.4218		-0.0038	77	0.03051	112.711	7.93704e-08	3.55415e-05	0.87245	111.839		-0.0038	76	0.03051	80.4224	5.89142e-13	9.64786e-05	0.4428	79.9795		-0.0038	77	0.03051	122.699	3.51421e-20	4.30215e-05	14.6487	108.05		-0.0038	25	0.03051	24.9459	2.21814e-15	4.11304e-05	0.08654	24.8593		-0.0038	54	0.03051	74.243	2.48287e-13
0.01	22	0.04915	40.4555	8.29126e-20	0.000432348	0.03695	40.4181		0.01	107	0.04915	129.74	2.09024e-07	0.000108316	1.77276	127.967		0.01	78	0.04915	85.928	2.43122e-12	0.000263022	0.80597	85.1218		0.01	92	0.04915	140.765	2.95683e-19	0.000104941	23.3155	117.45		0.01	21	0.04915	27.703	1.14428e-14	0.000109249	0.16235	27.5405		0.01	61	0.04915	81.2701	1.06679e-12
0.0237	24	0.0678	44.5279	6.58362e-19	0.00104	0.08613	44.4408		0.0237	112	0.0678	146.343	5.37758e-07	0.000316904	3.44498	142.897		0.0237	70	0.0678	89.8497	9.72304e-12	0.000692723	1.41746	88.4316		0.0237	100	0.0678	159.057	2.37231e-18	0.000248828	35.9606	123.096		0.0237	33	0.0678	30.1068	5.69025e-14	0.000280801	0.29486	29.8117		0.0237	56	0.0678	88.0801	4.4322e-12
0.0375	38	0.08644	47.2781	4.99361e-18	0.00241	0.19033	47.0854		0.0375	105	0.08644	162.133	1.35154e-06	0.000890117	6.40247	155.73		0.0375	77	0.08644	92.0869	3.76835e-11	0.00176	2.40878	89.6764		0.0375	124	0.08644	178.141	1.81495e-17	0.000573518	53.7463	124.395		0.0375	18	0.08644	32.0496	2.72763e-13	0.000698408	0.51847	31.5304		0.0375	74	0.08644	95.1744	1.78064e-11
0.0513	46	0.10508	48.4758	3.61801e-17	0.00545	0.3986	48.0718		0.0513	121	0.10508	177.013	3.31835e-06	0.0024	11.3798	165.631		0.0513	75	0.10508	92.7269	1.41538e-10	0.00433	3.95522	88.7673		0.0513	136	0.10508	199.048	1.32405e-16	0.00128	77.841	121.206		0.0513	23	0.10508	33.4683	1.26035e-12	0.00168	0.88257	32.584		0.0513	75	0.10508	103.334	6.91747e-11
0.065	43	0.12373	48.0958	2.50398e-16	0.01194	0.79121	47.2926		0.065	153	0.12373	191.273	7.95916e-06	0.00621	19.3442	171.923		0.065	86	0.12373	92.0551	5.15189e-10	0.01029	6.2753	85.7695		0.065	161	0.12373	223.12	9.21063e-16	0.0028	109.246	113.871		0.065	22	0.12373	34.3594	5.61377e-12	0.00391	1.4545	32.901		0.065	86	0.12373	113.548	2.59857e-10
0.0787	41	0.14237	46.3467	1.65538e-15	0.02537	1.48854	44.8328		0.0787	159	0.14237	205.622	1.86494e-05	0.01544	31.4479	174.159		0.0787	74	0.14237	90.5379	1.81733e-09	0.0236	9.62027	80.894		0.0787	166	0.14237	251.73	6.10973e-15	0.00592	148.574	103.149		0.0787	31	0.14237	34.7891	2.4103e-11	0.00882	2.32064	32.4597		0.0787	86	0.14237	126.861	9.43926e-10
0.0925	41	0.16102	43.6606	1.04537e-14	0.05231	2.65424	40.9541		0.0925	174	0.16102	221.11	4.26886e-05	0.03684	48.8944	172.179		0.0925	101	0.16102	88.7768	6.21257e-09	0.0523	14.2505	74.474		0.0925	198	0.16102	285.907	3.86458e-14	0.01219	195.803	90.0916		0.0925	34	0.16102	34.894	9.97567e-11	0.01924	3.58455	31.2902		0.0925	94	0.16102	144.161	3.31556e-09
0.1062	61	0.17966	40.6398	6.30592e-14	0.10463	4.48573	36.0494		0.1062	177	0.17966	238.912	9.54578e-05	0.08439	72.7032	166.125		0.1062	107	0.17966	87.4351	2.05818e-08	0.11198	20.3968	66.9263		0.1062	208	0.17966	325.948	2.33093e-13	0.02439	250.054	75.8697		0.1062	25	0.17966	34.8726	3.97986e-10	0.04061	5.36034	29.4716		0.1062	106	0.17966	165.926	1.12614e-08
0.12	51	0.19831	37.9655	3.63356e-13	0.20304	7.18521	30.5772		0.12	189	0.19831	260.002	0.000208527	0.18556	103.389	156.427		0.12	97	0.19831	87.1478	6.60794e-08	0.2316	28.2086	58.7075		0.12	247	0.19831	371.1	1.34061e-12	0.04743	309.448	61.6052		0.12	42	0.19831	34.9658	1.53055e-09	0.08292	7.76039	27.1225		0.12	128	0.19831	191.981	3.69865e-08
0.1337	41	0.21695	36.2824	1.99996e-12	0.38223	10.9083	24.9918		0.1337	206	0.21695	284.754	0.000445006	0.39173	140.612	143.751		0.1337	100	0.21695	88.4269	2.05599e-07	0.46278	37.6957	50.2684		0.1337	228	0.21695	419.411	7.35232e-12	0.08965	371.089	48.2317		0.1337	38	0.21695	35.4293	5.6739e-09	0.16387	10.8769	24.3885		0.1337	140	0.21695	221.337	1.17465e-07
0.1475	49	0.23559	36.0774	1.05152e-11	0.69809	15.6961	19.6832		0.1475	206	0.23559	312.61	0.000927726	0.7939	182.892	128.923		0.1475	91	0.23559	91.5813	6.1994e-07	0.89332	48.6734	42.0146		0.1475	245	0.23559	467.804	3.84496e-11	0.16472	431.23	36.4093		0.1475	42	0.23559	36.5	2.02755e-08	0.31336	14.7591	21.4275		0.1475	129	0.23559	252.152	3.60738e-07
0.1612	47	0.25424	37.581	5.28102e-11	1.23692	21.406	14.9381		0.1612	217	0.25424	341.896	0.00189	1.54463	227.507	112.842		0.1612	90	0.25424	96.6703	1.81155e-06	1.6659	60.7268	34.2776		0.1612	298	0.25424	512.393	1.91737e-10	0.29419	485.599	26.5007		0.1612	38	0.25424	38.363	6.98415e-08	0.57984	19.3886	18.3945		0.1612	156	0.25424	281.878	1.07125e-06
0.175	42	0.27288	40.7195	2.53352e-10	2.12624	27.6691	10.9242		0.175	227	0.27288	369.938	0.00376	2.88514	270.659	96.3903		0.175	85	0.27288	103.507	5.13006e-06	3.00124	73.208	27.2976		0.175	315	0.27288	548.998	9.11735e-10	0.51077	529.889	18.5981		0.175	29	0.27288	41.1256	2.31906e-07	1.03826	24.6585	15.4289		0.175	172	0.27288	307.573	3.07613e-06
0.1887	34	0.29153	45.1414	1.16101e-09	3.54587	33.8974	7.69817		0.1887	251	0.29153	393.483	0.00731	5.17359	307.946	80.3558		0.1887	93	0.29153	111.719	1.40789e-05	5.22346	85.2758	21.2199		0.1887	368	0.29153	573.76	4.13407e-09	0.86202	560.313	12.5847		0.1887	32	0.29153	44.8049	7.42272e-07	1.79902	30.3611	12.6448		0.1887	164	0.29153	326.348	8.54151e-06
0.2025	41	0.31017	50.3238	5.08222e-09	5.73685	39.3596	5.22737		0.2025	255	0.31017	409.382	0.01387	8.90634	335.085	65.3767		0.2025	74	0.31017	120.865	3.74442e-05	8.78261	95.9804	16.1015		0.2025	384	0.31017	583.762	1.78745e-08	1.41416	574.137	8.21078		0.2025	29	0.31017	49.333	2.29018e-06	3.01644	36.191	10.1255		0.2025	219	0.31017	335.853	2.2934e-05
0.2163	32	0.32881	55.741	2.12509e-08	9.0046	43.316	3.42041		0.2163	302	0.32881	415.362	0.02573	14.7194	348.707	51.9099		0.2163	93	0.32881	130.575	9.65104e-05	14.2658	104.383	11.926		0.2163	392	0.32881	577.504	7.36946e-08	2.25515	570.083	5.16524		0.2163	37	0.32881	54.5819	6.81131e-06	4.8942	41.7653	7.92236		0.2163	174	0.32881	334.705	5.95446e-05
0.23	42	0.34746	61.0498	8.48802e-08	13.7118	45.1813	2.15661		0.23	310	0.34746	410.677	0.04663	23.354	347.051	40.2252		0.23	91	0.34746	140.698	0.000241066	22.386	109.689	8.62233		0.23	452	0.34746	555.159	2.89724e-07	3.4958	548.53	3.13301		0.23	43	0.34746	60.4026	1.95275e-05	7.68418	46.6619	6.05651		0.23	224	0.34746	322.747	0.000149493
0.2438	36	0.3661	66.2335	3.23848e-07	20.2566	44.6666	1.31029		0.2438	310	0.3661	396.409	0.08254	35.5725	330.334	30.4206		0.2438	89	0.3661	151.397	0.00058354	33.9363	111.375	6.085		0.2438	460	0.3661	518.547	1.08613e-06	5.26759	511.447	1.83231		0.2438	42	0.3661	66.6696	5.39654e-05	11.6746	50.471	4.52397		0.2438	261	0.3661	301.09	0.000362922
0.2575	34	0.38475	71.6515	1.18027e-06	29.0321	41.8523	0.76711		0.2575	338	0.38475	375.316	0.14273	52.0177	300.704	22.4523		0.2575	97	0.38475	163.164	0.00137	49.7004	109.271	4.1918		0.2575	483	0.38475	470.853	3.88262e-06	7.71564	462.104	1.03324		0.2575	37	0.38475	73.3168	0.000143761	17.1639	52.851	3.30178		0.2575	287	0.38475	271.913	0.000851965
0.2713	49	0.40339	77.9682	4.10892e-06	40.3674	37.168	0.43276		0.2713	379	0.40339	351.227	0.24112	73.0247	261.789	16.1723		0.2713	105	0.40339	176.726	0.00311	70.3173	103.587	2.81867		0.2713	577	0.40339	416.139	1.32347e-05	10.9857	404.592	0.56178		0.2713	34	0.40339	80.3526	0.000369163	24.4184	53.5793	2.35454		0.2713	317	0.40339	238.086	0.00193
0.285	35	0.42203	85.9731	1.3664e-05	54.4532	31.2847	0.23526		0.285	407	0.42203	328.15	0.39792	98.4171	217.967	11.3686		0.285	108	0.42203	192.853	0.00686	96.1109	94.8854	1.85009		0.285	555	0.42203	358.767	4.30183e-05	15.2046	343.268	0.29451		0.285	41	0.42203	87.844	0.000913801	33.6162	52.5863	1.64057		0.285	335	0.42203	202.693	0.00425
0.2988	43	0.44068	96.3428	4.34046e-05	71.2616	24.9579	0.12323		0.2988	371	0.44068	309.34	0.64154	127.337	173.562	7.79943		0.2988	118	0.44068	212.089	0.01464	126.908	83.9811	1.18535		0.2988	616	0.44068	302.825	0.000133333	20.456	282.22	0.14887		0.2988	58	0.44068	95.8683	0.00218	44.7826	49.9666	1.1169		0.2988	344	0.44068	168.576	0.00901
0.3125	50	0.45932	109.408	0.000131704	90.475	18.8711	0.0622		0.3125	424	0.45932	296.575	1.0104	158.168	132.174	5.22204		0.3125	119	0.45932	234.481	0.03029	161.888	71.8213	0.74132		0.3125	569	0.45932	251.669	0.000394065	26.7521	224.844	0.07255		0.3125	51	0.45932	104.442	0.00502	57.7296	45.9642	0.74295		0.3125	334	0.45932	137.966	0.01849
0.3263	58	0.47797	124.995	0.00038174	111.44	13.5238	0.03026		0.3263	404	0.47797	289.843	1.5546	188.611	96.2643	3.41223		0.3263	121	0.47797	259.365	0.06074	199.502	59.3491	0.45255		0.3263	619	0.47797	207.63	0.00111	34.0087	173.586	0.0341		0.3263	42	0.47797	113.443	0.01112	72.0139	40.9347	0.48288		0.3263	341	0.47797	112.289	0.0367
0.34	53	0.49661	142.368	0.00106	133.167	9.18575	0.01418		0.34	427	0.49661	287.487	2.33666	215.923	67.0518	2.176		0.34	140	0.49661	285.289	0.11804	237.514	47.3875	0.26967		0.34	564	0.49661	171.907	0.00298	42.026	129.863	0.01545		0.34	59	0.49661	122.553	0.02376	86.9287	35.2935	0.30666		0.34	298	0.49661	92.1245	0.07044
0.3537	66	0.51525	160.302	0.0028	154.379	5.91348	0.0064		0.3537	426	0.51525	286.759	3.43102	237.307	44.6665	1.35426		0.3537	141	0.51525	310.111	0.2223	273.172	36.5598	0.15686		0.3537	527	0.51525	144.641	0.00765	50.4823	94.1442	0.00675		0.3537	58	0.51525	131.24	0.04896	101.54	29.4599	0.19028		0.3537	318	0.51525	77.312	0.13072
0.3675	62	0.5339	177.247	0.00706	173.629	3.60815	0.00279		0.3675	369	0.5339	284.584	4.92156	250.384	28.4564	0.82255		0.3675	152	0.5339	331.272	0.40573	303.523	27.2541	0.08906		0.3675	530	0.5339	125.104	0.01869	58.9461	66.1365	0.00284		0.3675	64	0.5339	138.793	0.09723	114.774	23.8067	0.11536		0.3675	313	0.5339	67.149	0.23457
0.3812	86	0.55254	191.556	0.01704	189.451	2.0866	0.00117		0.3812	367	0.55254	278.342	6.89658	253.62	17.3382	0.48758		0.3812	168	0.55254	346.201	0.71762	325.802	19.6314	0.04936		0.3812	498	0.55254	111.973	0.04354	66.9061	45.0223	0.00115		0.3812	80	0.55254	144.418	0.18613	125.539	18.6251	0.06834		0.3812	304	0.55254	60.6221	0.40702
0.395	87	0.57119	201.728	0.03928	200.545	1.14369	0.00047233		0.395	366	0.57119	266.454	9.44097	246.628	10.1031	0.28207		0.395	178	0.57119	352.771	1.23005	337.85	13.6634	0.0267		0.395	432	0.57119	103.616	0.09675	73.8195	29.6998	0.000452183		0.395	86	0.57119	147.364	0.34346	132.874	14.1069	0.03955		0.395	256	0.57119	56.6281	0.68294
0.4088	70	0.58983	206.633	0.0865	205.952	0.59414	0.00018392		0.4088	345	0.58983	248.657	12.6256	230.242	5.63031	0.15925		0.4088	189	0.58983	349.702	2.04326	338.456	9.18872	0.0141		0.4088	388	0.58983	98.3622	0.20498	79.1718	18.9853	0.00017074		0.4088	86	0.58983	147.069	0.61094	136.092	10.3442	0.02237		0.4088	229	0.58983	54.149	1.10806
0.4225	77	0.60847	205.667	0.18193	205.193	0.29254	6.90103e-05		0.4225	343	0.60847	225.935	16.4944	206.352	3.0008	0.08775		0.4225	197	0.60847	336.825	3.28927	327.557	5.97092	0.00727		0.4225	359	0.60847	94.7145	0.4141	82.54	11.7603	6.21614e-05		0.4225	79	0.60847	143.285	1.04755	134.881	7.34331	0.01236		0.4225	204	0.60847	52.3686	1.73846
0.4363	101	0.62712	198.836	0.36553	198.334	0.13652	2.49515e-05		0.4363	315	0.62712	200.176	21.0511	177.548	1.52956	0.04718		0.4363	201	0.62712	315.137	5.13152	306.253	3.74901	0.00366		0.4363	285	0.62712	91.5045	0.79774	83.6475	7.05927	2.18208e-05		0.4363	95	0.62712	136.145	1.73144	129.36	5.04685	0.00667		0.4363	153	0.62712	50.7277	2.63741
0.45	96	0.64576	186.745	0.70152	185.983	0.06038	8.6932e-06		0.45	302	0.64576	173.674	26.246	146.658	0.74563	0.02476		0.45	203	0.64576	286.652	7.75828	276.618	2.27448	0.0018		0.45	268	0.64576	87.9733	1.46542	82.4017	4.10619	7.38563e-06		0.45	106	0.64576	126.175	2.75863	120.055	3.358	0.00352		0.45	128	0.64576	48.9266	3.86909
0.4637	109	0.66441	170.507	1.28607	169.196	0.02531	2.91851e-06		0.4637	286	0.66441	148.626	31.9671	116.299	0.34762	0.01268		0.4637	250	0.66441	254.074	11.3673	241.373	1.33332	0.000861039		0.4637	242	0.66441	83.788	2.56691	78.9066	2.3145	2.41029e-06		0.4637	95	0.66441	114.219	4.23677	107.817	2.16308	0.00181		0.4637	116	0.66441	46.8881	5.48851
0.4775	130	0.68305	151.592	2.25214	149.33	0.01006	9.44152e-07		0.4775	309	0.68305	126.735	38.036	88.538	0.15499	0.00634		0.4775	259	0.68305	220.368	16.1407	203.471	0.75523	0.000402932		0.4775	199	0.68305	79.0006	4.28751	73.4489	1.2642	7.58431e-07		0.4775	106	0.68305	101.319	6.27234	93.6964	1.34896	0.000913918		0.4775	109	0.68305	44.6942	7.52865
0.4913	135	0.70169	131.633	3.76732	127.862	0.00379	2.94322e-07		0.4913	276	0.70169	108.99	44.2119	64.7092	0.06609	0.00309		0.4913	269	0.70169	188.325	22.2105	165.701	0.41334	0.000184054		0.4913	194	0.70169	73.9567	6.82884	66.4587	0.66913	2.30106e-07		0.4913	126	0.70169	88.5591	8.95116	78.7931	0.81443	0.000449728		0.4913	102	0.70169	42.5121	9.98607
0.505	146	0.72034	112.234	6.01969	106.213	0.00135	8.84101e-08		0.505	274	0.72034	95.6349	50.2035	45.4029	0.02695	0.00147		0.505	302	0.72034	160.201	29.6187	130.364	0.21859	8.20662e-05		0.505	157	0.72034	69.1684	10.3713	58.4538	0.3432	6.7314e-08		0.505	128	0.72034	76.9081	12.3135	64.1183	0.47604	0.000216233		0.505	100	0.72034	40.5222	12.8082
0.5187	171	0.73898	94.7851	9.18802	85.5966	0.000457303	2.55906e-08		0.5187	272	0.73898	86.285	55.6905	30.5833	0.01051	0.000684028		0.5187	318	0.73898	137.471	38.2778	99.0818	0.1117	3.5718e-05		0.5187	146	0.73898	65.1674	15.02	49.9768	0.17058	1.89867e-08		0.5187	144	0.73898	67.0877	16.3283	50.4899	0.26938	0.000101584		0.5187	93	0.73898	38.8583	15.8854
0.5325	169	0.75763	80.319	13.396	66.9228	0.000146623	7.1377e-09		0.5325	298	0.75763	80.1318	60.3503	19.7773	0.00392	0.000310166		0.5325	320	0.75763	120.746	47.9403	72.751	0.05515	1.51745e-05		0.5325	128	0.75763	62.3597	20.7421	41.5354	0.08215	5.16365e-09		0.5325	137	0.75763	59.4922	20.8715	38.473	0.14758	4.66291e-05		0.5325	73	0.75763	37.5692	19.0512
0.5462	185	0.77627	69.4179	18.6567	50.7612	4.45568e-05	1.91838e-09		0.5462	308	0.77627	76.1691	63.8894	12.2781	0.0014	0.000137258		0.5462	325	0.77627	109.818	58.187	51.605	0.02631	6.29281e-06		0.5462	132	0.77627	60.9076	27.3138	33.5554	0.03834	1.35403e-09		0.5462	135	0.77627	54.1639	25.7171	28.3685	0.07827	2.09132e-05		0.5462	74	0.77627	36.6055	22.0935
0.56	177	0.79492	62.1733	24.8198	37.3534	1.28333e-05	4.96835e-10		0.56	246	0.79492	73.3923	66.074	7.3178	0.000477238	5.92789e-05		0.56	373	0.79492	103.818	68.4422	35.3632	0.01213	2.5473e-06		0.56	89	0.79492	60.6658	34.2972	26.3513	0.01734	3.42348e-10		0.56	149	0.79492	50.8271	30.5452	20.2417	0.04019	9.1646e-06		0.56	45	0.79492	35.8305	24.7754
0.5737	187	0.81356	58.2072	31.5406	26.6667	3.50329e-06	1.2399e-10		0.5737	282	0.81356	70.9422	66.7549	4.18707	0.000155715	2.49853e-05		0.5737	365	0.81356	101.434	78.0179	23.411	0.0054	1.00651e-06		0.5737	128	0.81356	61.1893	41.066	20.1157	0.0076	8.34588e-11		0.5737	149	0.81356	48.968	34.9719	13.9761	0.01998	3.92407e-06		0.5737	67	0.81356	35.0513	26.8654
0.5875	226	0.8322	56.7557	38.2865	18.4692	9.06414e-07	2.98169e-11		0.5875	240	0.8322	68.1853	65.8852	2.29997	4.85906e-05	1.02776e-05		0.5875	339	0.8322	101.161	86.1861	14.9725	0.00233	3.88208e-07		0.5875	110	0.8322	61.8169	46.887	14.9267	0.00323	1.96174e-11		0.5875	137	0.8322	47.9443	38.5967	9.33797	0.00961	1.64169e-06		0.5875	49	0.8322	34.061	28.1697
0.6012	235	0.85085	56.8042	44.3943	12.4099	2.22275e-07	6.90935e-12		0.6012	235	0.85085	64.7378	63.5249	1.21288	1.45011e-05	4.1259e-06		0.6012	330	0.85085	101.52	92.2682	9.25076	0.00096692	1.46155e-07		0.6012	87	0.85085	61.815	51.0469	10.7668	0.00133	4.44606e-12		0.6012	144	0.85085	47.1034	41.0615	6.03738	0.00448	6.7108e-07		0.6012	44	0.85085	32.6829	28.5619
0.615	202	0.86949	57.2612	49.1716	8.08958	5.16615e-08	1.5428e-12		0.615	236	0.86949	60.4486	59.8346	0.61404	4.13882e-06	1.61647e-06		0.615	347	0.86949	101.25	95.7281	5.52163	0.000388533	5.37113e-08		0.615	93	0.86949	60.5446	52.9949	7.54922	0.000529669	9.71573e-13		0.615	147	0.86949	45.8882	42.109	3.77723	0.00202	2.68033e-07		0.615	49	0.86949	30.8049	28.0032
0.6287	198	0.88814	57.1404	52.0245	5.11594	1.13804e-08	3.31958e-13		0.6287	205	0.88814	55.3553	55.0568	0.29844	1.12974e-06	6.18072e-07		0.6287	323	0.88814	99.4337	96.2496	3.18394	0.000150853	1.92674e-08		0.6287	81	0.88814	57.6075	52.462	5.14533	0.000204685	2.04711e-13		0.6287	144	0.88814	43.914	41.6264	2.2868	0.00088244	1.046e-07		0.6287	55	0.88814	28.4	26.5487
0.6425	201	0.90678	55.7171	52.5783	3.13881	2.37608e-09	6.88265e-14		0.6425	147	0.90678	49.6298	49.4905	0.13925	2.94922e-07	2.30638e-07		0.6425	304	0.90678	95.5582	93.7845	1.77366	5.65939e-05	6.74659e-09		0.6425	91	0.90678	52.9316	49.5225	3.40894	7.66489e-05	4.15883e-14		0.6425	123	0.90678	41.0059	39.6658	1.33971	0.000373074	3.98848e-08		0.6425	45	0.90678	25.5276	24.3386
0.6562	174	0.92542	52.627	50.7587	1.8683	4.70193e-10	1.37508e-14		0.6562	175	0.92542	43.5219	43.4595	0.06238	7.36311e-08	8.39933e-08		0.6562	265	0.92542	89.5141	88.5596	0.95452	2.05151e-05	2.30595e-09		0.6562	83	0.92542	46.7722	44.5767	2.19543	2.78141e-05	8.14641e-15		0.6562	116	0.92542	37.1947	36.435	0.75949	0.000152699	1.48598e-08		0.6562	45	0.92542	22.3178	21.5756
0.67	159	0.94407	47.8869	46.8081	1.07886	8.81872e-11	2.64727e-15		0.67	130	0.94407	37.3088	37.282	0.02682	1.7581e-08	2.98525e-08		0.67	242	0.94407	81.5386	81.0424	0.49625	7.18569e-06	7.69344e-10		0.67	63	0.94407	39.6357	38.2613	1.3744	9.78052e-06	1.53861e-15		0.67	119	0.94407	32.6776	32.2609	0.41664	6.05076e-05	5.40939e-09		0.67	47	0.94407	18.9449	18.4946
0.6837	167	0.96271	41.8366	41.2322	0.6044	1.56765e-11	4.91097e-16		0.6837	111	0.96271	31.2549	31.2438	0.01107	4.01467e-09	1.03547e-08		0.6837	196	0.96271	72.1215	71.8722	0.24925	2.43193e-06	2.5055e-10		0.6837	79	0.96271	32.1518	31.3154	0.83638	3.33271e-06	2.80191e-16		0.6837	98	0.96271	27.7564	27.5352	0.22117	2.32122e-05	1.92404e-09		0.6837	42	0.96271	15.5956	15.3301
0.6975	115	0.98136	35.0228	34.6943	0.32849	2.64121e-12	8.77883e-17		0.6975	118	0.98136	25.5833	25.5789	0.00439	8.76768e-10	3.50521e-09		0.6975	180	0.98136	61.8916	61.7707	0.12094	7.95288e-07	7.96478e-11		0.6975	67	0.98136	24.9349	24.4402	0.49475	1.10045e-06	4.91977e-17		0.6975	89	0.98136	22.7681	22.6545	0.11361	8.62091e-06	6.68666e-10		0.6975	35	0.98136	12.4396	12.2874
0.7112	137	1	28.0591	27.8859	0.17321	4.21766e-13	1.51218e-17		0.7112	109	1	20.4591	20.4574	0.00167	1.83124e-10	1.15801e-09		0.7112	173	1	51.5056	51.4489	0.05669	2.51297e-07	2.47148e-11		0.7112	78	1	18.473	18.1885	0.28449	3.52116e-07	8.32917e-18		0.7112	80	1	18.0234	17.967	0.05648	3.09972e-06	2.27057e-10		0.7112	41	1	9.60812	9.52338
0.725	94								0.725	101								0.725	154								0.725	77								0.725	71								0.725	52
0.7387	84								0.7387	94								0.7387	136								0.7387	73								0.7387	73								0.7387	44
0.7525	68								0.7525	90								0.7525	142								0.7525	65								0.7525	59								0.7525	45
0.7662	75								0.7662	77								0.7662	121								0.7662	72								0.7662	57								0.7662	35
0.78	69								0.78	79								0.78	104								0.78	59								0.78	54								0.78	33
0.7937	59								0.7937	64								0.7937	110								0.7937	53								0.7937	53								0.7937	35
0.8075	68								0.8075	62								0.8075	124								0.8075	66								0.8075	43								0.8075	35
0.8212	62								0.8212	63								0.8212	100								0.8212	62								0.8212	51								0.8212	30
0.835	66								0.835	68								0.835	90								0.835	57								0.835	53								0.835	32
0.8487	55								0.8487	61								0.8487	88								0.8487	61								0.8487	45								0.8487	32
0.8625	49								0.8625	59								0.8625	99								0.8625	49								0.8625	49								0.8625	32
0.8762	61								0.8762	62								0.8762	102								0.8762	57								0.8762	49								0.8762	32
0.89	52								0.89	56								0.89	85								0.89	55								0.89	37								0.89	33
0.9037	54								0.9037	59								0.9037	95								0.9037	61								0.9037	38								0.9037	21
0.9175	61								0.9175	45								0.9175	91								0.9175	57								0.9175	35								0.9175	22
0.9312	50								0.9312	56								0.9312	99								0.9312	45								0.9312	37								0.9312	24
0.945	52								0.945	41								0.945	82								0.945	46								0.945	36								0.945	16
0.9588	44								0.9588	37								0.9588	89								0.9588	41								0.9588	35								0.9588	17
0.9725	48								0.9725	28								0.9725	74								0.9725	24								0.9725	26								0.9725	18
0.9862	22								0.9862	13								0.9862	66								0.9862	13								0.9862	23								0.9862	17
1	19								1	7								1	27								1	16								1	11								1	4
[truncated: 25 more columns]

## Sheet: Fig4
Figure 4
data provided upon request

## Sheet: Fig5
Figure 5
panel a									panel b									panel c									panel d									panel e									panel f
EPR	Amplitude	EPR	Fit	Fit Peak1	Fit Peak2	Fit Peak3	Fit Peak4		EPR	Amplitude	EPR	Fit	Fit Peak1	Fit Peak2	Fit Peak3	Fit Peak4		EPR	Amplitude	EPR	Fit	Fit Peak1	Fit Peak2	Fit Peak3	Fit Peak4		EPR	Amplitude	EPR	Fit	Fit Peak1	Fit Peak2	Fit Peak3	Fit Peak4		EPR	Amplitude	EPR	Fit	Fit Peak1	Fit Peak2	Fit Peak3	Fit Peak4		EPR	Amplitude	EPR	Fit	Fit Peak1
-0.1	13	-0.1	5.02878	8.72685e-24	1.52631e-07	0.00183	5.02695		-0.1	26	-0.1	16.6624	1.41558e-23	6.35391e-08	0.00916	16.6533		-0.1	62	-0.1	43.3513	2.72393e-22	1.62708e-07	0.20557	43.1457		-0.1	21	-0.1	16.7531	6.87924e-25	4.89571e-10	0.16765	16.5855		-0.1	26	-0.1	13.5834	8.75641e-14	5.74979e-09	0.01486	13.5685		-0.1	8	-0.1	8.41261	3.8835e-19
-0.0862	4	-0.08136	6.96327	7.4537e-23	4.60337e-07	0.00429	6.95897		-0.0862	29	-0.08136	23.8499	1.2785e-22	2.04083e-07	0.02064	23.8293		-0.0862	66	-0.08136	55.267	2.09528e-21	4.84215e-07	0.39803	54.8689		-0.0862	27	-0.08136	23.8165	6.97738e-24	1.90199e-09	0.3298	23.4867		-0.0862	23	-0.08136	17.88	3.26929e-13	2.0821e-08	0.03359	17.8464		-0.0862	18	-0.08136	11.7188	2.10644e-18
-0.0725	9	-0.06271	9.34604	6.10719e-22	1.34638e-06	0.00971	9.33633		-0.0725	31	-0.06271	33.0869	1.106e-21	6.3527e-07	0.04497	33.0419		-0.0725	65	-0.06271	68.6055	1.54944e-20	1.39908e-06	0.74799	67.8575		-0.0725	39	-0.06271	32.709	6.76003e-23	7.12563e-09	0.62907	32.08		-0.0725	32	-0.06271	22.9366	1.18908e-12	7.271e-08	0.07328	22.8634		-0.0725	19	-0.06271	15.867	1.10666e-17
-0.0588	11	-0.04407	12.1606	4.80027e-21	3.81873e-06	0.02119	12.1394		-0.0588	44	-0.04407	44.4926	9.16418e-21	1.91644e-06	0.09471	44.3978		-0.0588	67	-0.04407	82.9758	1.10151e-19	3.92483e-06	1.36423	81.6116		-0.0588	26	-0.04407	43.4267	6.25616e-22	2.57429e-08	1.16336	42.2634		-0.0588	34	-0.04407	28.6841	4.2131e-12	2.44865e-07	0.15421	28.5299		-0.0588	24	-0.04407	20.8903	5.63144e-17
-0.045	19	-0.02542	15.3417	3.61948e-20	1.05034e-05	0.04457	15.2971		-0.045	43	-0.02542	58.0027	7.27309e-20	5.60294e-06	0.1929	57.8098		-0.045	70	-0.02542	97.8675	7.52817e-19	1.06899e-05	2.41487	95.4526		-0.045	47	-0.02542	55.7908	5.53057e-21	8.96834e-08	2.08599	53.7048		-0.045	23	-0.02542	34.9894	1.4542e-11	7.95245e-07	0.31314	34.6763		-0.045	28	-0.02542	26.7608	2.77566e-16
-0.0312	9	-0.00678	18.7719	2.61807e-19	2.80155e-05	0.09039	18.6815		-0.0312	50	-0.00678	73.3228	5.52879e-19	1.58753e-05	0.37992	72.9428		-0.0312	99	-0.00678	112.718	4.94622e-18	2.82684e-05	4.14873	108.569		-0.0312	57	-0.00678	69.4499	4.67021e-20	3.01291e-07	3.6265	65.8234		-0.0312	41	-0.00678	41.6656	4.88964e-11	2.49067e-06	0.61349	41.0521		-0.0312	22	-0.00678	33.3848	1.32511e-15
-0.0175	29	0.01186	22.2876	1.81665e-18	7.24648e-05	0.17672	22.1108		-0.0175	68	0.01186	89.9117	4.02557e-18	4.35929e-05	0.72356	89.1881		-0.0175	91	0.01186	127.008	3.12422e-17	7.25774e-05	6.91756	120.09		-0.0175	60	0.01186	83.9282	3.76709e-19	9.76072e-07	6.11282	77.8154		-0.0175	34	0.01186	48.4976	1.60163e-10	7.52267e-06	1.15967	47.3379		-0.0175	27	0.01186	40.6123	6.12743e-15
-0.0038	15	0.03051	25.6955	1.20925e-17	0.000181767	0.33312	25.3622		-0.0038	78	0.03051	107.008	2.80744e-17	0.000116009	1.33251	105.675		-0.0038	114	0.03051	140.373	1.89712e-16	0.000180916	11.1945	129.178		-0.0038	69	0.03051	98.7199	2.90254e-18	3.04928e-06	9.99021	88.7297		-0.0038	47	0.03051	55.2836	5.11068e-10	2.19114e-05	2.11505	53.1685		-0.0038	30	0.03051	48.2644	2.74438e-14
0.01	16	0.04915	28.8001	7.72174e-17	0.000442141	0.60539	28.1943		0.01	90	0.04915	123.707	1.87534e-16	0.000299196	2.37293	121.334		0.01	134	0.04915	152.714	1.10747e-15	0.000437851	17.5822	135.131		0.01	75	0.04915	113.417	2.13626e-17	9.18614e-06	15.8302	97.5867		0.01	48	0.04915	61.8882	1.58865e-09	6.15473e-05	3.72187	58.1663		0.01	44	0.04915	56.1768	1.19056e-13
0.0237	18	0.0678	31.4373	4.7301e-16	0.00104	1.0607	30.3756		0.0237	83	0.0678	139.087	1.19987e-15	0.000747831	4.08618	135		0.0237	116	0.0678	164.27	6.21515e-15	0.00103	26.8014	137.468		0.0237	100	0.0678	127.842	1.50187e-16	2.66863e-05	24.3206	103.522		0.0237	42	0.0678	68.3004	4.81069e-09	0.00016672	6.31915	61.9811		0.0237	38	0.0678	64.2549	5.00263e-13
0.0375	30	0.08644	33.5102	2.77958e-15	0.00239	1.79175	31.716		0.0375	108	0.08644	152.361	7.35319e-15	0.00181	6.80408	145.555		0.0375	135	0.08644	175.651	3.35318e-14	0.00235	39.6512	135.998		0.0375	96	0.08644	142.151	1.00859e-15	7.47593e-05	36.2279	105.923		0.0375	34	0.08644	74.6829	1.41912e-08	0.000435522	10.3517	64.3307		0.0375	42	0.08644	72.5281	2.03604e-12
0.0513	25	0.10508	35.0173	1.56691e-14	0.00529	2.91802	32.094		0.0513	116	0.10508	163.037	4.31621e-14	0.00425	10.9557	152.078		0.0513	169	0.10508	187.78	1.73919e-13	0.0052	56.9338	130.841		0.0513	114	0.10508	156.859	6.46998e-15	0.000201958	52.3226	104.536		0.0513	54	0.10508	81.3978	4.07815e-08	0.0011	16.3614	65.0353		0.0513	56	0.10508	81.1873	8.02626e-12
0.065	21	0.12373	36.0676	8.47354e-14	0.01139	4.58166	31.4745		0.065	155	0.12373	171.041	2.4267e-13	0.00968	17.058	153.973		0.065	170	0.12373	201.769	8.67201e-13	0.01118	79.3415	122.416		0.065	116	0.12373	172.777	3.96453e-14	0.000526113	73.2679	99.5085		0.065	57	0.12373	88.9936	1.14166e-07	0.00267	24.951	64.0399		0.065	63	0.12373	90.5889	3.06465e-11
0.0787	40	0.14237	36.874	4.39582e-13	0.02375	6.93558	29.9147		0.0787	153	0.14237	176.769	1.30682e-12	0.02133	25.6824	151.066		0.0787	161	0.14237	218.717	4.15698e-12	0.02334	107.311	111.382		0.0787	157	0.14237	190.841	2.32052e-13	0.00132	99.4757	91.3636		0.0787	70	0.14237	98.1404	3.11347e-07	0.00624	36.7122	61.422		0.0787	72	0.14237	101.212	1.13342e-10
0.0925	41	0.16102	37.7251	2.18761e-12	0.04805	10.122	27.5551		0.0925	162	0.16102	181.061	6.74061e-12	0.04559	37.3906	143.625		0.0925	183	0.16102	239.467	1.91567e-11	0.04732	140.866	98.5538		0.0925	139	0.16102	211.862	1.29742e-12	0.0032	130.948	80.9104		0.0925	93	0.16102	109.513	8.27149e-07	0.01411	52.1182	57.381		0.0925	67	0.16102	113.564	4.06011e-10
0.1062	38	0.17966	38.9349	1.04437e-11	0.09426	14.2422	24.5984		0.1062	146	0.17966	185.057	3.3302e-11	0.0944	52.639	132.323		0.1062	197	0.17966	264.363	8.48685e-11	0.09314	179.466	84.8037		0.1062	157	0.17966	236.251	6.92917e-12	0.00748	167.132	69.112		0.1062	75	0.17966	123.632	2.14069e-06	0.03074	71.3879	52.2136		0.1062	93	0.17966	128.039	1.40872e-09
0.12	31	0.19831	40.7811	4.78295e-11	0.17933	19.3201	21.2816		0.12	171	0.19831	189.986	1.57589e-10	0.18946	71.6592	118.137		0.12	198	0.19831	293.051	3.61457e-10	0.17799	221.909	70.964		0.12	159	0.19831	263.78	3.53496e-11	0.01685	206.822	56.9405		0.12	86	0.19831	140.687	5.39704e-06	0.0646	94.3444	46.2775		0.12	94	0.19831	144.766	4.73429e-09
0.1337	41	0.21695	43.4427	2.10131e-10	0.33085	25.2678	17.844		0.1337	206	0.21695	196.906	7.14281e-10	0.36852	94.331	102.206		0.1337	208	0.21695	324.386	1.47997e-09	0.33022	266.307	57.7489		0.1337	183	0.21695	293.435	1.72262e-10	0.0366	248.15	45.2488		0.1337	119	0.21695	160.382	1.32553e-05	0.13089	120.3	39.951		0.1337	96	0.21695	163.46	1.54107e-08
0.1475	29	0.23559	46.9524	8.85608e-10	0.59194	31.8604	14.5001		0.1475	163	0.23559	206.457	3.10097e-09	0.69466	120.076	85.6864		0.1475	229	0.23559	356.47	5.82548e-09	0.59484	310.173	45.7017		0.1475	216	0.23559	323.434	8.01863e-10	0.07667	288.675	34.6826		0.1475	116	0.23559	181.852	3.17143e-05	0.25578	148.002	33.5936		0.1475	119	0.23559	183.342	4.85884e-08
0.1612	43	0.25424	51.1772	3.58052e-09	1.027	38.731	11.4193		0.1612	155	0.25424	218.682	1.28947e-08	1.26904	147.8	69.6127		0.1612	246	0.25424	386.838	2.20442e-08	1.04031	350.625	35.1724		0.1612	212	0.25424	351.395	3.56544e-09	0.15487	325.599	25.6409		0.1612	122	0.25424	203.679	7.39182e-05	0.48201	175.683	27.5142		0.1612	100	0.25424	203.145	1.48382e-07
0.175	42	0.27288	55.8367	1.3887e-08	1.72793	45.3932	8.71561		0.175	178	0.27288	232.97	5.13586e-08	2.24678	175.919	54.8034		0.175	263	0.27288	412.768	8.01942e-08	1.76645	384.677	26.3242		0.175	209	0.27288	374.656	1.51436e-08	0.30168	356.07	18.2841		0.175	125	0.27288	224.035	0.000167834	0.87598	201.209	21.9497		0.175	114	0.27288	221.23	4.38906e-07
0.1887	40	0.29153	60.5579	5.16681e-08	2.81929	51.2917	6.44684		0.1887	190	0.29153	248.139	1.95929e-07	3.85506	202.475	41.809		0.1887	281	0.29153	431.677	2.80463e-07	2.91215	409.605	19.1597		0.1887	280	0.29153	390.685	6.14398e-08	0.56669	377.543	12.5757		0.1887	117	0.29153	240.933	0.000371227	1.53521	222.341	17.0558		0.1887	117	0.29153	235.8	1.25748e-06
0.2025	40	0.31017	64.9588	1.84414e-07	4.4608	55.8765	4.62154		0.2025	182	0.31017	262.663	7.15932e-07	6.41044	225.345	30.9082		0.2025	288	0.31017	441.524	9.42955e-07	4.66124	423.301	13.5615		0.2025	250	0.31017	397.497	2.38107e-07	1.02651	388.128	8.34277		0.2025	148	0.31017	252.56	0.000799893	2.59468	237.056	12.9088		0.2025	160	0.31017	245.188	3.48957e-06
0.2163	37	0.32881	68.7415	6.31421e-07	6.84456	58.6861	3.21083		0.2163	224	0.32881	274.99	2.50571e-06	10.3307	242.517	22.1422		0.2163	311	0.32881	441.149	3.04784e-06	7.24374	424.57	9.33483		0.2163	301	0.32881	393.999	8.81454e-07	1.79309	386.868	5.33833		0.2163	128	0.32881	257.605	0.00168	4.22903	243.858	9.51638		0.2163	198	0.32881	248.145	9.37955e-06
0.23	53	0.34746	71.7709	2.07395e-06	10.1844	59.4246	2.16191		0.23	225	0.34746	283.886	8.3999e-06	16.1345	252.38	15.3713		0.23	353	0.34746	430.478	9.47058e-06	10.9294	413.3	6.24868		0.23	307	0.34746	380.192	3.11695e-06	3.02039	373.877	3.29472		0.23	180	0.34746	255.519	0.00343	6.64721	242.036	6.83327		0.23	180	0.34746	244.077	2.44193e-05
0.2438	57	0.3661	74.1189	6.53484e-06	14.6956	58.0125	1.41075		0.2438	220	0.3661	288.734	2.69715e-05	24.4213	253.973	10.3405		0.2438	378	0.3661	410.556	2.82908e-05	16.0106	390.477	4.06773		0.2438	340	0.3661	357.194	1.05284e-05	4.90618	350.326	1.96133		0.2438	196	0.3661	246.643	0.00684	10.0758	231.781	4.77921		0.2438	176	0.3661	233.171	6.15777e-05
0.2575	46	0.38475	76.0569	1.97527e-05	20.5635	54.6012	0.89218		0.2575	216	0.38475	289.701	8.29508e-05	35.8234	247.137	6.74086		0.2575	369	0.38475	383.396	8.12454e-05	22.7715	358.049	2.57513		0.2575	371	0.38475	327.081	3.39703e-05	7.68501	318.27	1.12616		0.2575	200	0.38475	232.155	0.01327	14.7286	214.158	3.25578		0.2575	198	0.38475	216.386	0.000150402
0.2713	45	0.40339	77.9966	5.72758e-05	27.9039	49.5458	0.54682		0.2713	219	0.40339	287.731	0.000244356	50.9272	232.545	4.25826		0.2713	402	0.40339	351.673	0.000224304	31.4449	318.643	1.58536		0.2713	359	0.40339	292.58	0.000104698	11.6082	280.348	0.62369		0.2713	202	0.40339	213.865	0.02509	20.7627	190.917	2.16036		0.2713	214	0.40339	195.298	0.000355816
0.285	53	0.42203	80.3889	0.000159321	36.7192	43.3448	0.32481		0.285	251	0.42203	284.362	0.000689463	70.1646	211.59	2.6067		0.285	426	0.42203	318.329	0.000595331	42.1582	275.221	0.94916		0.285	389	0.42203	256.671	0.000308236	16.9086	239.429	0.33316		0.285	236	0.42203	193.884	0.0462	28.2258	164.215	1.39626		0.285	243	0.42203	171.853	0.000815337
0.2988	66	0.44068	83.6037	0.000425136	46.8576	36.5587	0.18698		0.2988	215	0.44068	281.4	0.00186	93.6853	186.166	1.5463		0.2988	454	0.44068	286.145	0.00152	54.8768	230.714	0.55263		0.2988	357	0.44068	222.182	0.000866823	23.7503	198.26	0.17166		0.2988	260	0.44068	174.248	0.08288	37.0042	136.282	0.87898		0.2988	238	0.44068	148.066	0.00181
0.3125	60	0.45932	87.82	0.00109	57.9863	29.7283	0.10432		0.3125	256	0.45932	280.513	0.00482	121.23	158.39	0.88887		0.3125	462	0.45932	257.378	0.00373	69.3536	187.708	0.3129		0.3125	393	0.45932	191.431	0.00233	32.17	159.174	0.08531		0.3125	255	0.45932	156.592	0.14485	46.784	109.124	0.53897		0.3125	231	0.45932	125.733	0.00389
0.3263	81	0.47797	92.9527	0.00267	69.5873	23.3063	0.0564		0.3263	277	0.47797	282.847	0.01196	152.032	130.308	0.49514		0.3263	437	0.47797	233.5	0.00879	85.0989	148.22	0.17229		0.3263	428	0.47797	165.971	0.00597	42.0197	123.904	0.04089		0.3263	269	0.47797	141.915	0.24659	57.0407	84.3056	0.3219		0.3263	236	0.47797	106.215	0.0081
0.34	80	0.49661	98.6347	0.0063	80.983	17.6158	0.02956		0.34	296	0.49661	288.736	0.0284	184.775	103.665	0.26727		0.34	420	0.49661	215.083	0.01992	101.38	113.591	0.09226		0.34	393	0.49661	146.475	0.01465	52.9268	93.5145	0.01891		0.34	264	0.49661	130.506	0.40897	67.0677	62.842	0.18726		0.34	245	0.49661	90.3123	0.01634
0.3537	65	0.51525	104.26	0.01423	91.3939	12.8367	0.01501		0.3537	284	0.51525	297.591	0.0646	217.64	79.7471	0.13981		0.3537	429	0.51525	201.842	0.04341	117.262	84.4888	0.04804		0.3537	340	0.51525	132.76	0.03429	64.2863	68.4307	0.00843		0.3537	263	0.51525	122.01	0.66074	76.0472	45.196	0.10611		0.3537	245	0.51525	78.2474	0.03192
0.3675	69	0.5339	109.079	0.03084	100.023	9.01846	0.00739		0.3675	313	0.5339	307.971	0.14075	248.438	59.3219	0.07087		0.3675	416	0.5339	192.791	0.09096	131.684	60.9915	0.02433		0.3675	373	0.5339	123.929	0.07669	75.2977	48.5513	0.00363		0.3675	251	0.5339	115.617	1.03993	83.1561	31.3622	0.05856		0.3675	278	0.5339	69.7391	0.06039
0.3812	86	0.55254	112.331	0.06414	106.155	6.1085	0.00352		0.3812	282	0.55254	317.842	0.29372	274.842	42.6711	0.03481		0.3812	396	0.55254	186.504	0.18322	143.577	42.7321	0.01198		0.3812	370	0.55254	118.612	0.16383	85.0482	33.3987	0.0015		0.3812	226	0.55254	110.313	1.59444	87.6893	20.9976	0.03148		0.3812	224	0.55254	64.1392	0.11067
0.395	81	0.57119	113.373	0.12796	109.255	3.98898	0.00163		0.395	281	0.57119	324.953	0.5871	294.668	29.6805	0.01657		0.395	400	0.57119	181.406	0.35479	151.988	29.0573	0.00574		0.395	317	0.57119	115.245	0.33431	92.6336	22.276	0.000602011		0.395	209	0.57119	105.136	2.38146	89.1744	13.564	0.01648		0.395	197	0.57119	60.5996	0.19646
0.4088	62	0.58983	111.8	0.24488	109.043	2.51138	0.000729854		0.4088	308	0.58983	327.269	1.12401	306.175	19.9631	0.00764		0.4088	301	0.58983	176.05	0.66046	156.21	19.1766	0.00267		0.4088	289	0.58983	112.353	0.65167	97.2955	14.4053	0.000232357		0.4088	222	0.58983	99.3805	3.46505	87.453	8.45403	0.00841		0.4088	178	0.58983	58.2373	0.33779
0.4225	88	0.60847	107.514	0.44958	105.54	1.52437	0.000316901		0.4225	273	0.60847	323.36	2.06119	308.312	12.9838	0.00342		0.4225	300	0.60847	169.343	1.18198	155.877	12.283	0.00121		0.4225	237	0.60847	108.791	1.2134	98.5455	9.03204	8.65016e-05		0.4225	193	0.60847	92.7081	4.91143	82.7087	5.08388	0.00418		0.4225	178	0.60847	56.2729	0.56256
0.4363	91	0.62712	100.743	0.7918	99.0592	0.89205	0.000133352		0.4363	281	0.62712	312.67	3.62036	300.882	8.16574	0.00148		0.4363	302	0.62712	160.688	2.03357	151.019	7.63573	0.0005332		0.4363	223	0.62712	103.899	2.15816	96.2502	5.49071	3.10607e-05		0.4363	162	0.62712	85.1676	6.78169	75.4342	2.94974	0.00202		0.4363	138	0.62712	54.1267	0.90744
0.45	72	0.64576	92.0047	1.33775	90.1636	0.50329	5.43836e-05		0.45	276	0.64576	295.627	6.09075	284.569	4.96601	0.000621038		0.45	270	0.64576	150.024	3.36351	142.054	4.60695	0.000228396		0.45	165	0.64576	97.5568	3.66664	90.6539	3.2363	1.07576e-05		0.45	175	0.64576	77.1223	9.12221	66.3478	1.65131	0.000952411		0.45	129	0.64576	51.4654	1.4178
0.4637	83	0.66441	82.0261	2.16816	79.5841	0.27376	2.14944e-05		0.4637	283	0.66441	273.57	9.81468	260.834	2.92038	0.000252598		0.4637	241	0.66441	137.778	5.34823	129.732	2.69769	9.51414e-05		0.4637	184	0.66441	90.1363	5.95053	82.3363	1.84947	3.59369e-06		0.4637	133	0.66441	69.1222	11.9535	56.2764	0.89193	0.000437212		0.4637	115	0.66441	48.2025	2.1456
0.4775	84	0.68305	71.6356	3.37103	68.121	0.14356	8.23332e-06		0.4775	255	0.68305	248.51	15.1484	231.7	1.66069	9.95599e-05		0.4775	239	0.68305	124.741	8.17544	115.032	1.53315	3.85418e-05		0.4775	174	0.68305	82.3629	9.22457	72.1135	1.02477	1.15793e-06		0.4775	138	0.68305	61.7565	15.2587	46.0328	0.46482	0.000195493		0.4775	97	0.68305	44.4592	3.14502
0.4913	110	0.70169	61.6456	5.02794	56.545	0.07258	3.05643e-06		0.4913	313	0.70169	222.776	22.3947	199.468	0.91318	3.8026e-05		0.4913	224	0.70169	111.889	12.0143	99.0292	0.84566	1.51837e-05		0.4913	165	0.70169	75.1166	13.6597	60.9063	0.55053	3.59867e-07		0.4913	123	0.70169	55.5205	18.9747	36.312	0.23372	8.51416e-05		0.4913	89	0.70169	40.4997	4.46517
0.505	121	0.72034	52.7457	7.19401	45.5163	0.03538	1.09962e-06		0.505	286	0.72034	198.617	31.7108	166.42	0.48556	1.40741e-05		0.505	204	0.72034	100.198	16.9733	82.7717	0.45271	5.81708e-06		0.505	145	0.72034	69.2135	19.3214	49.6054	0.28676	1.07875e-07		0.505	135	0.72034	50.7226	22.986	27.6231	0.11339	3.6118e-05		0.505	103	0.72034	36.6535	6.14035
0.5187	107	0.73898	45.4212	9.87433	35.5303	0.01663	3.8341e-07		0.5187	301	0.73898	177.821	43.0087	134.563	0.24966	5.0478e-06		0.5187	210	0.73898	90.4577	23.0527	67.1698	0.23521	2.16728e-06		0.5187	122	0.73898	65.2103	26.1059	38.9596	0.14482	3.11901e-08		0.5187	120	0.73898	47.4436	27.1259	20.2646	0.05308	1.49237e-05		0.5187	86	0.73898	33.2399	8.17878
0.5325	98	0.75763	39.9053	13.0017	26.8961	0.00753	1.29561e-07		0.5325	321	0.75763	161.441	55.8717	105.445	0.12413	1.75439e-06		0.5325	202	0.75763	83.1408	30.0995	52.9226	0.11861	7.85249e-07		0.5325	120	0.75763	63.2709	33.6932	29.5068	0.07091	8.69825e-09		0.5325	137	0.75763	45.5448	31.1843	14.3365	0.02397	6.00621e-06		0.5325	84	0.75763	30.5051	10.5518
0.5462	98	0.77627	36.1702	16.4228	19.7442	0.00329	4.24302e-08		0.5462	299	0.77627	149.659	69.5205	80.0785	0.05968	5.90872e-07		0.5462	202	0.77627	78.3237	37.7818	40.4839	0.05805	2.76683e-07		0.5462	121	0.77627	63.1222	41.5384	21.55	0.03367	2.33973e-09		0.5462	127	0.77627	44.7152	34.9236	9.78117	0.01045	2.35448e-06		0.5462	67	0.77627	28.5808	13.1856
0.56	110	0.79492	33.9567	19.8998	14.0556	0.00139	1.34668e-08		0.56	330	0.79492	141.82	82.8552	58.9372	0.02774	1.92843e-07		0.56	171	0.79492	75.6872	45.5921	30.0675	0.02757	9.48066e-08		0.56	122	0.79492	64.11	48.9172	15.1773	0.0155	6.07039e-10		0.56	98	0.79492	44.5407	38.1008	6.43545	0.00439	8.99006e-07		0.56	59	0.79492	27.4681	15.9594
0.5737	106	0.81356	32.8353	23.1315	9.70321	0.000562673	4.14236e-09		0.5737	306	0.81356	136.634	94.5829	42.0386	0.01247	6.09895e-08		0.5737	162	0.81356	74.585	52.8909	21.6814	0.01271	3.1592e-08		0.5737	125	0.81356	65.3416	55.027	10.3077	0.00692	1.5191e-10		0.5737	117	0.81356	44.5782	40.4931	4.08328	0.00178	3.34349e-07		0.5737	48	0.81356	27.0445	18.71
0.5875	126	0.8322	32.29	25.7939	6.49595	0.000220256	1.23487e-09		0.5875	335	0.8322	132.482	103.417	29.0598	0.00542	1.86917e-08		0.5875	170	0.8322	74.1719	58.987	15.1792	0.00569	1.02376e-08		0.5875	117	0.8322	65.8817	59.128	6.75072	0.00299	3.66669e-11		0.5875	101	0.8322	44.4229	41.9237	2.4985	0.000697228	1.21118e-07		0.5875	63	0.8322	27.0925	21.2456
0.6012	120	0.85085	31.8093	27.592	4.21724	8.31239e-05	3.56765e-10		0.6012	309	0.85085	127.777	108.307	19.4681	0.00228	5.55119e-09		0.6012	188	0.85085	73.5638	63.2435	10.3178	0.00247	3.22628e-09		0.6012	103	0.85085	64.9543	60.6896	4.26342	0.00126	8.5365e-12		0.6012	93	0.85085	43.758	42.2834	1.47432	0.000263293	4.27356e-08		0.6012	55	0.85085	27.3404	23.3672
0.615	100	0.86949	30.9693	28.3143	2.65505	3.02446e-05	9.98931e-11		0.615	334	0.86949	121.285	108.644	12.6397	0.000926426	1.59759e-09		0.615	167	0.86949	71.9972	65.1869	6.80925	0.00104	9.88755e-10		0.615	124	0.86949	62.1	59.503	2.59649	0.000510758	1.91692e-12		0.615	72	0.86949	42.3834	41.5443	0.83897	9.59314e-05	1.46873e-08		0.615	51	0.86949	27.5086	24.8934
0.6287	114	0.88814	29.4939	27.8729	1.62098	1.06095e-05	2.71069e-11		0.6287	335	0.88814	112.34	104.386	7.95312	0.000364138	4.45541e-10		0.6287	179	0.88814	68.9569	64.5934	4.363	0.00042573	2.94684e-10		0.6287	104	0.88814	57.2522	55.7271	1.52488	0.000201445	4.1519e-13		0.6287	88	0.88814	40.224	39.7636	0.4604	3.37239e-05	4.91659e-09		0.6287	49	0.88814	27.3537	25.6863
0.6425	86	0.90678	27.2814	26.3217	0.95971	3.5881e-06	7.12874e-12		0.6425	306	0.90678	100.915	96.0652	4.84979	0.000138401	1.20407e-10		0.6425	146	0.90678	64.2464	61.532	2.71422	0.00016901	8.54097e-11		0.6425	80	0.90678	50.7174	49.8537	0.86358	7.70326e-05	8.67375e-14		0.6425	65	0.90678	37.3194	37.0758	0.24366	1.14386e-05	1.60309e-09		0.6425	56	0.90678	26.7017	25.6719
0.6562	91	0.92542	24.3962	23.8452	0.55101	1.16993e-06	1.81693e-12		0.6562	281	0.92542	87.5449	84.6788	2.86611	5.08665e-05	3.15325e-11		0.6562	136	0.92542	57.99	56.3505	1.63938	6.51191e-05	2.40736e-11		0.6562	92	0.92542	43.0739	42.6022	0.47162	2.85609e-05	1.74778e-14		0.6562	68	0.92542	33.8009	33.6765	0.12435	3.74336e-06	5.09124e-10		0.6562	48	0.92542	25.4677	24.8517
0.67	70	0.94407	21.0293	20.7225	0.30679	3.67774e-07	4.48799e-13		0.67	261	0.94407	73.1355	71.4939	1.64153	1.80777e-05	8.00218e-12		0.67	130	0.94407	50.5725	49.6111	0.96136	2.43511e-05	6.59865e-12		0.67	88	0.94407	35.0236	34.7752	0.24837	1.02671e-05	3.3969e-15		0.67	69	0.94407	29.8598	29.7986	0.0612	1.18198e-06	1.57493e-10		0.67	48	0.94407	23.659	23.3021
0.6837	61	0.96271	17.4415	17.2759	0.16565	1.11462e-07	1.07438e-13		0.6837	240	0.96271	58.7273	57.8162	0.91115	6.21259e-06	1.96789e-12		0.6837	119	0.96271	42.5372	41.9898	0.54736	8.83779e-06	1.75895e-12		0.6837	79	0.96271	27.2412	27.1151	0.12613	3.5785e-06	6.36794e-16		0.6837	57	0.96271	25.715	25.6859	0.02905	3.6009e-07	4.74535e-11		0.6837	41	0.96271	21.3631	21.1628
0.6975	62	0.98136	13.9031	13.8163	0.08673	3.25683e-08	2.4926e-14		0.6975	217	0.98136	45.2734	44.7833	0.49014	2.06453e-06	4.68959e-13		0.6975	100	0.98136	34.4686	34.166	0.30257	3.11304e-06	4.55966e-13		0.6975	69	0.98136	20.2573	20.1956	0.06177	1.2093e-06	1.15142e-16		0.6975	61	0.98136	21.5822	21.5689	0.0133	1.05845e-07	1.39267e-11		0.6975	45	0.98136	18.7251	18.6162
0.7112	60	1	10.6439	10.5998	0.04404	9.17465e-09	5.60453e-15		0.7112	211	1	33.4808	33.2252	0.25552	6.63419e-07	1.08296e-13		0.7112	119	1	26.888	26.7256	0.16239	1.06424e-06	1.14946e-13		0.7112	63	1	14.3974	14.3682	0.02917	3.96228e-07	2.0081e-17		0.7112	63	1	17.6496	17.6438	0.00587	3.00183e-08	3.98105e-12		0.7112	50	1	15.919	15.8617
0.725	47								0.725	177								0.725	101								0.725	77								0.725	51								0.725	33
0.7387	53								0.7387	192								0.7387	82								0.7387	78								0.7387	55								0.7387	34
0.7525	48								0.7525	169								0.7525	104								0.7525	67								0.7525	50								0.7525	24
0.7662	35								0.7662	156								0.7662	76								0.7662	68								0.7662	48								0.7662	22
0.78	36								0.78	149								0.78	71								0.78	63								0.78	48								0.78	35
0.7937	37								0.7937	156								0.7937	82								0.7937	65								0.7937	46								0.7937	28
0.8075	26								0.8075	127								0.8075	85								0.8075	53								0.8075	37								0.8075	38
0.8212	38								0.8212	141								0.8212	84								0.8212	64								0.8212	28								0.8212	26
0.835	29								0.835	120								0.835	49								0.835	66								0.835	48								0.835	22
0.8487	32								0.8487	121								0.8487	63								0.8487	72								0.8487	35								0.8487	23
0.8625	28								0.8625	145								0.8625	73								0.8625	51								0.8625	48								0.8625	24
0.8762	32								0.8762	109								0.8762	80								0.8762	61								0.8762	53								0.8762	31
0.89	31								0.89	115								0.89	63								0.89	64								0.89	43								0.89	25
0.9037	28								0.9037	100								0.9037	69								0.9037	59								0.9037	27								0.9037	28
0.9175	20								0.9175	72								0.9175	65								0.9175	40								0.9175	24								0.9175	22
0.9312	28								0.9312	99								0.9312	59								0.9312	33								0.9312	33								0.9312	31
0.945	22								0.945	90								0.945	58								0.945	46								0.945	37								0.945	23
0.9588	16								0.9588	57								0.9588	46								0.9588	27								0.9588	37								0.9588	29
0.9725	25								0.9725	46								0.9725	37								0.9725	26								0.9725	35								0.9725	18
0.9862	9								0.9862	44								0.9862	22								0.9862	16								0.9862	15								0.9862	21
1	6								1	26								1	24								1	13								1	11								1	8
[truncated: 48 more columns]

## Sheet: FigS1
Figure S1
see Fig2c

## Sheet: FigS2
Figure S2
see Fig2d

## Sheet: FigS3
Figure S3
Replicate 1
t0h
LOG Ligand [M]	Glu			Glu+BINA
-3	20909.1	19992.8	20793.7	14765.5	14107.7	14787.8
-4	28780.6	29598.8	29376.3	19231.6	18102.9	18094.5
-5	93541.3	101426	94175.6	61439.7	63585.5	63506.7
-5.301	139430	146850	146138	104178	106215	107773
-6	210986	215730	208554	189048	200716	190867
-7	262293	256926	251705	238516	231607	240747
-8	255972	242103	264676	243744	253955	240777
0	246012	247317	265523	251886	231213	256773
t2h
LOG Ligand [M]	Glu			Glu+BINA
-3	18063.5	19793.2	18677.6	15064.3	14187	13910.9
-4	26123.4	26372.6	26118.3	19162.9	18470.7	18392.5
-5	88021.4	100094	88379.1	65832	65245.8	63853.1
-5.301	136004	138475	128027	107355	104491	112350
-6	215049	215295	239423	210291	194110	200643
-7	271670	288004	276060	290454	279636	296034
-8	296728	295667	265908	281000	294075	296237
0	294211	289242	287385	276686	280860	282077
t4h
LOG Ligand [M]	Glu			Glu+BINA
-3	17536.2	17951.7	17428.6	13752.8	13911.9	13530.5
-4	25151.5	23111.8	24070.2	18250.8	16946.4	17741.9
-5	80366.9	83813.9	82857.1	60775.4	57642.4	58337.2
-5.301	135836	129734	118454	100504	102580	99270.5
-6	204948	227546	225430	207882	204371	210946
-7	264658	279514	260637	292968	256138	267404
-8	279012	283094	270171	259294	273833	303131
0	266522	293812	298702	284968	284197	279667
t6h
LOG Ligand [M]	Glu			Glu+BINA
-3	17606.8	16773	19108.9	13536.2	13288.4	13556
-4	24308	23513.9	22512.3	17204.1	16846.2	16720.1
-5	75209.9	76598.3	74659.3	54865.7	56464	60152
-5.301	105964	122324	115190	99988.9	87927.5	98104.7
-6	174534	214991	215276	199253	189589	189295
-7	264536	309754	270741	256219	263032	249446
-8	270272	273592	278492	282360	254623	279029
0	284183	260316	278403	238635	278275	262716
t24h
LOG Ligand [M]	Glu			Glu+BINA
-3	17402.5	15941.3	17650.8	13860.4	14042.2	13412.2
-4	20910.8	21531.4	21639.9	15815.9	16914.4	15292.9
-5	53006	55117.1	55815.2	43875.1	44550.6	41720.2
-5.301	80619.4	89414.4	84926.6	66625.9	74886.2	67996.3
-6	122961	165646	160287	148659	138467	138769
-7	215771	213911	209310	212843	198039	201196
-8	212528	212333	195744	223996	194153	211957
0	223098	201680	223306	212188	205229	221807
Replicate 2
t0h
LOG Ligand [M]	Glu			Glu+BINA
-3	20654.2	20550.6	20076.1	15035.7	15781.6	14641.2
-4	28635.5	28409.3	28359.8	20795.8	19419.4	19416.5
-5	104586	105683	103815	67510.8	68983.4	72992.8
-5.301	150689	153936	163417	111171	108732	111447
-6	232000	263974	262491	213055	208790	203071
-7	313647	290345	256377	273599	266595	277424
-8	288256	298544	281874	287468	268657	265753
0	269216	298998	282509	286431	291682	275118
t2h
LOG Ligand [M]	Glu			Glu+BINA
-3	19549.1	18642.9	19233.7	13839.1	14270.1	13578.8
-4	25767.5	25873.2	26715.4	18689.6	19270.3	18215.8
-5	92167.1	99214.6	98497	71391.2	68507.5	67536
-5.301	154365	152719	153157	120557	116536	107596
-6	277062	263838	269883	243333	242358	212027
-7	323807	309457	346186	313699	319796	314277
-8	306065	314493	336281	312401	326667	312215
0	339385	370995	296573	315770	308440	316790
t4h
LOG Ligand [M]	Glu			Glu+BINA
-3	17729.6	18428.1	17455	12718.2	13376.9	13914.6
-4	24991.9	25087.4	24584.6	17611.4	18321.2	17359.6
-5	90506.3	89696.7	91045.9	62505.9	61457.1	61644.7
-5.301	141292	149870	133072	106177	100820	107454
-6	267262	261054	250396	223737	231098	259512
-7	316150	335831	338010	319549	285898	291363
-8	335469	322609	334601	348208	315215	309765
0	339903	316372	308093	305996	328149	345515
t6h
LOG Ligand [M]	Glu			Glu+BINA
-3	18466.9	17244.3	17847.2	13425.1	13333.3	13111.9
-4	24019.4	23977.3	22980	17233.2	16886.7	16990.2
-5	80571.2	83333.3	79315.8	55030.5	58363.8	55051.3
-5.301	124230	114930	125092	100097	94159	97565.1
-6	245244	243691	238750	211160	210821	222500
-7	305514	315556	299729	297663	282295	300509
-8	291422	299624	270926	297080	310644	279717
0	309494	306285	292452	313622	304917	315480
t24h
LOG Ligand [M]	Glu			Glu+BINA
-3	18307.5	18180.9	17650.1	14280.9	14157.9	14736.3
-4	22100.8	22459.5	23686.2	16731.8	17740.4	16540.5
-5	59237	65135.4	62967.3	47026	45792.9	47539.3
-5.301	92392	105022	95262.6	78231.4	81442.9	73215.5
-6	167420	188090	178202	177134	169182	164036
-7	210205	224192	227380	227034	226071	228226
-8	215794	216944	230967	238872	245702	246175
0	220838	218381	231938	222243	228294	236204
Replicate 3
t0h
LOG Ligand [M]	Glu			Glu+BINA
-3	21089.9	21966.3	22142	14277.8	14807.1	14272.7
-4	30917.6	30379	31102.5	18677.3	18855.9	19956.7
-5	115191	119899	113887	70819.4	70000	71493.6
-5.301	158619	173394	165044	114853	118486	114321
-6	275225	249548	267904	221596	195758	216471
-7	299213	311521	320059	274698	283783	311740
-8	306127	310630	319046	298692	268568	300055
0	316567	305664	318299	294306	303040	298271
t2h
LOG Ligand [M]	Glu			Glu+BINA
-3	19060.9	18881.2	20747.1	14572.8	15030.1	14942.8
-4	27189.3	29928.4	28037.9	19782	19230.2	19371.4
-5	101528	105871	102991	77915.6	67732.7	72871.2
-5.301	159876	150405	172620	123224	121843	115273
-6	256901	263703	256603	231771	241282	236393
-7	346866	278860	360579	317114	354662	342360
-8	355458	363180	333322	305974	344067	328964
0	361610	353908	325278	347313	319488	314399
t4h
LOG Ligand [M]	Glu			Glu+BINA
-3	18506	18290.3	17670.5	14925.7	13839.2	14191
-4	26254.2	27125	26080.5	17872.3	18649.7	20047.9
-5	96084.1	90439.9	90978.9	75968	70427.2	72107.5
-5.301	143213	139401	142224	117694	118147	119296
-6	256492	262368	269310	245627	244400	249390
-7	328851	311882	346707	273758	316065	317208
-8	354167	366872	307917	332586	353004	307367
0	346265	322234	337356	348898	316007	314963
t6h
LOG Ligand [M]	Glu			Glu+BINA
-3	18420.6	17642.9	17778.6	14285.7	14478.3	13371.8
-4	23293.7	24848.5	25719.4	17348.7	17457.1	18334.7
-5	85319.1	83348.6	87140.7	65145.5	60906.8	66559.6
-5.301	126758	138547	123145	109005	102648	106970
-6	243865	266357	233210	220403	244441	226450
-7	275296	318130	304142	306854	297014	315097
-8	328854	316061	329845	297390	321885	306337
0	339115	316692	323591	331349	282355	335953
t24h
LOG Ligand [M]	Glu			Glu+BINA
-3	17024.9	16592.3	16592.5	13431.1	13174.5	13910.2
-4	20428.5	20130.3	19048.4	15636.1	16836.2	17528.2
-5	51117.8	54735.6	54199	47203.6	42934.8	42067.9
-5.301	76752.9	77397.1	80772.7	70096.9	73809.5	73551.7
-6	150206	150355	162981	141247	144541	145489
-7	215970	222358	191839	204663	213246	197171
-8	215910	206897	211886	220182	214798	211317
0	215056	215645	226243	214943	231636	222887

## Sheet: FigS4
Figure S4
see Fig2e

## Sheet: FigS5
Figure S5
Replicate 1
t0h
LOG Ligand [M]	Glu			Glu+BINA
-3	16155.2	15403.2	16229.8	9210.53	9296.38	9421.14
-4	21027.9	19855.2	22599.6	10036.6	10000	9707.45
-5	37565.1	76456.5	73046.1	14794.2	15156.8	14620
-5.301	122412	116022	114924	21543.6	22401.4	20598.1
-6	207710	204306	227289	73174.6	74397.6	78350
-7	259460	274103	257427	249509	235632	230897
-8	249697	284013	298433	275651	246522	257761
0	261621	300638	270372	274469	267143	261721
t2h
LOG Ligand [M]	Glu			Glu+BINA
-3	14499.3	14570.9	14562.4	8752.32	8722.22	8878.28
-4	19804.5	18881.3	18990.8	9368.36	9322.14	9293.18
-5	31025	61519.9	65144.4	15038.6	14668.6	16332.8
-5.301	104444	110269	106049	23346.9	26099.3	24679.5
-6	215497	212946	218513	85812.5	87907.4	84126.5
-7	288415	308588	335085	245220	229035	239775
-8	288276	293115	323397	243539	260833	263160
0	327425	286460	311090	304754	281037	275509
t4h
LOG Ligand [M]	Glu			Glu+BINA
-3	12715.5	12806.8	13089.4	8693.88	9242.86	9224.6
-4	16943.6	16089.7	16450.2	9417.67	9660.66	9623.66
-5	27853.1	51866.7	52453.1	15359.3	16281.5	15715.4
-5.301	92482.8	85472.3	92200.7	25843.8	28349.4	27423.1
-6	199360	194260	201888	104345	95200.7	94024.8
-7	303633	298689	316608	243741	234483	248989
-8	317366	299876	304633	250000	285638	248856
0	307585	355115	295547	272528	266755	247517
t6h
LOG Ligand [M]	Glu			Glu+BINA
-3	11950.1	12149.2	11471	8897.26	9006.67	8883.56
-4	12963.5	13642.6	15531.8	9641.67	9340.21	9526.2
-5	28802.4	45896.8	43557.9	17309.6	16675.1	17141.7
-5.301	73096.3	66244.7	71719.5	29872.3	29285.7	28515.2
-6	172188	172737	184343	104149	113024	115615
-7	275208	280202	275922	231549	220033	258727
-8	283472	298718	313554	288452	252161	259888
0	291240	259003	300243	277216	257030	255365
t24h
LOG Ligand [M]	Glu			Glu+BINA
-3	9992.49	9720.79	9425.2	7922.08	8377.36	8228.21
-4	10732.8	11629.5	11319.6	9716.16	9992.21	9151.79
-5	24427	29509.1	28352.1	20799.6	18706.7	20262.9
-5.301	51196.2	48622.1	55311.1	36198.3	35902.8	34548.7
-6	134943	119871	128616	116712	120659	112532
-7	255379	232482	225357	206447	194441	203766
-8	270153	251667	268527	206000	210168	223287
0	273190	274089	254133	232151	226364	227552
Replicate 2
t0h
LOG Ligand [M]	Glu			Glu+BINA
-3	14466.2	12756.8	13882.5	8171.96	8219.18	8181.82
-4	15586.5	19899.1	21921.9	8996.08	9077.52	8922.2
-5	71324	75600	73273.7	14596.5	14165.2	14763.2
-5.301	109733	119774	117816	21665	23430.1	22192.5
-6	232398	198085	232099	82935.2	84321	77841.3
-7	294019	278510	266524	243939	235859	228017
-8	275530	273155	257787	243138	278342	275000
0	291134	285093	271622	259083	281269	241397
t2h
LOG Ligand [M]	Glu			Glu+BINA
-3	13045.1	12255.6	13356.8	8395.87	7974.68	8740.94
-4	13035.7	17277.4	18437.2	8202.8	8976.78	8489.93
-5	57788.8	65960.9	67607.1	14347.8	14283	13986.6
-5.301	91056	101494	98937.6	22361.7	22827.7	23230.2
-6	207828	213976	212112	81095.3	84989.1	84072.5
-7	301436	277150	302727	220598	240529	255837
-8	314216	324485	254248	273600	289785	272746
0	275361	277024	307354	261029	254313	257685
t4h
LOG Ligand [M]	Glu			Glu+BINA
-3	12447.8	10935.1	11442.5	8260.48	9202.28	8867.58
-4	13304.7	15376.7	16248.7	8828.06	8436.1	8303.99
-5	51256.1	54158.2	52565.4	15421	14467.2	15426.5
-5.301	89115	84700.9	97555.6	27339.2	26312.5	25463.8
-6	231964	189925	217940	92366.6	94502.4	101141
-7	313642	282147	275949	229502	232271	225439
-8	289476	331899	287938	272062	267135	227544
0	277344	263825	279851	223691	273021	250654
t6h
LOG Ligand [M]	Glu			Glu+BINA
-3	10620.2	10784.1	11247.5	8289.35	8238.1	8495.82
-4	12152.3	13043.5	13890.5	9135.37	8266.42	9526.11
-5	47043.2	46181.3	44867.8	15396.3	14917.5	15224.5
-5.301	75564.5	73852.6	77267.1	27744.7	27769.2	28326.5
-6	213524	182846	172107	101154	97871.3	104311
-7	245500	296343	248750	243970	210307	236381
-8	288220	309024	297701	236977	226545	229493
0	290838	314195	242009	223026	236542	253450
t24h
LOG Ligand [M]	Glu			Glu+BINA
-3	9598.09	9413.38	9551.82	8529.13	8564.26	7623.24
-4	10288.7	12252.5	11089.2	9876.19	9280.44	7699.82
-5	36839.8	37583.7	34588.4	17230.6	16519.5	17629.1
-5.301	56521.7	59237.9	57033.8	30231.4	31516.8	32223.8
-6	141145	137974	147246	111920	108806	111838
-7	229455	199560	251186	193539	184568	201162
-8	254734	241538	249256	209660	225741	206849
0	230317	246820	235345	210579	230599	228125
Replicate 3
t0h
LOG Ligand [M]	Glu			Glu+BINA
-3	16920.1	16916.5	15483.9	8774.12	8814.49	9580.42
-4	22808.2	22702.3	23446.4	9919.54	9335.51	9668.87
-5	101306	88678.3	90053.5	14356	14408.2	15180.7
-5.301	137676	145752	131661	22421.3	22013.6	21691.7
-6	302830	251905	261525	86259.9	81525.4	78284.3
-7	338529	335845	325461	303333	315926	336541
-8	345662	356947	300855	323333	280800	297919
0	357101	349640	301173	327554	285197	317286
t2h
LOG Ligand [M]	Glu			Glu+BINA
-3	16172	14747.3	14021.2	8254.34	8428.41	8091.33
-4	19619.9	21413.7	17798.2	9143.92	9554.51	9258.84
-5	79359.3	67340.9	74571.4	17146.8	16397.7	14319.1
-5.301	125776	116735	125017	25813.6	24456.4	22374.1
-6	278065	230000	272956	102928	97784.4	104600
-7	361120	359048	393514	274444	289778	296304
-8	373613	333433	372393	363559	305038	278182
0	392672	352000	405804	324924	299542	327576
t4h
LOG Ligand [M]	Glu			Glu+BINA
-3	12965.4	12496.6	12506.7	8822.84	8424.24	8222.75
-4	16226.2	16460.7	16545.7	8532.42	10416.7	8672.88
-5	58917.1	58813.6	55727.1	16100.8	16977.8	14965.4
-5.301	96911.3	97852.6	94787.5	26635.1	27821.8	27889.5
-6	236667	246265	272581	119737	111093	121617
-7	335984	330462	320977	297895	289857	325323
-8	349516	433434	354454	365614	271233	321069
0	368235	398584	289934	342975	287226	330323
t6h
LOG Ligand [M]	Glu			Glu+BINA
-3	10819.5	12328	11458.9	9342.43	8606.66	8374.69
-4	14935.6	15285	15123	8534.28	8894.29	9382.86
-5	50323.3	50245	52363.2	16061.4	15342.7	15318
-5.301	78970.2	77474	80880.8	27990.1	27496	29461.3
-6	207000	208836	219505	107718	115122	113204
-7	327955	302357	322105	291397	228895	263333
-8	389196	275570	277533	251447	303876	276419
0	372500	349844	351190	290000	301418	272293
t24h
LOG Ligand [M]	Glu			Glu+BINA
-3	9766.87	9800.8	9705.13	7821.55	8854.57	7918.17
-4	10099.1	11248.4	10149.4	8992.72	9892.18	9230.77
-5	29763.6	29185.4	28413.8	19838.5	19218	20000
-5.301	48556.3	48358.2	50021.7	36113.2	34597.9	38118.8
-6	148960	140234	136590	126491	121533	128523
-7	235536	226784	276569	227588	220747	198901
-8	295468	266408	255600	197488	263592	221207
0	277600	261304	258239	229941	242829	241534

## Sheet: FigS6
Figure S6
see Fig2f

[truncated: 19 more sheets: FigS7, FigS8, FigS9, FigS10, FigS11, FigS12, FigS13, FigS14, FigS15, FigS16, FigS17, FigS18, FigS19, FigS20, FigS21, FigS22, FigS23, FigS24, FigS26]
